# Supplementary material for: Transcriptome Analysis and Intraspecific Variation in Spanish Fir (Abies pinsapo Boiss.)
Source: Int J Mol Sci. 2022 Aug 19;23(16):9351. doi: 10.3390/ijms23169351 (PMC9409315; doi:10.3390/ijms23169351)
Supplement: Supplementary file 1 [file ijms-23-09351-s001.zip]

Archive with 3 entries (3 files):
- Dataset S1.xlsx
- Dataset S2.xlsx
- Supplementary material.pdf
