# Supplementary material for: Transcriptome Analysis and Intraspecific Variation in Spanish Fir (Abies pinsapo Boiss.)
Source: Int J Mol Sci. 2022 Aug 19;23(16):9351. doi: 10.3390/ijms23169351 (PMC9409315; doi:10.3390/ijms23169351)
Supplement: Supplementary file 1 [file ijms-23-09351-s001.zip › Dataset S1.xlsx]

## Sheet: Hoja1
Dataset S1. RNA-seq differential expression results. DE transcripts up-regulated are in highlighted red in the Blue vs Green comparison, this means that these transcripts are more abundant in needles from blue trees. DE transcripts down-regulated are in highlighted bluein the Blue vs Green comparison, this means that these transcripts are more abundant in needles from green trees.
Transcript ID	Description	logFC	logCPM	PValue	FDR
ap_3118	B8LN95_PICSIAAI domain-containing protein OS=Picea sitchensis OX=3332 PE=2 SV=1	1.00337	3.29827	0.0168051	0.0168051
ap_33053	A0A0D6R0M4_ARACU14_3_3 domain-containing protein OS=Araucaria cunninghamii OX=56994 PE=3 SV=1	1.00427	0.340152	0.0272333	0.0272333
ap_84941	A0A4P8PLJ6_PICLIChitinase 1 OS=Picea likiangensis var. rubescens OX=308678 GN=CHI PE=2 SV=1	1.00481	0.0221576	0.0313179	0.0313179
ap_85660	A0A151S5S8_CAJCACopia protein OS=Cajanus cajan OX=3821 GN=KK1_028065 PE=4 SV=1	1.00516	-0.0102788	0.0311246	0.0311246
ap_50019	---NA---	1.00604	3.11718	0.0165541	0.0165541
ap_2470	A9NWY0_PICSIRibosomal_L18e/L15P domain-containing protein OS=Picea sitchensis OX=3332 PE=2 SV=1	1.00772	5.51343	0.0149586	0.0149586
ap_1767	K8EBA1_9CHLOFormate/nitrite transporter OS=Bathycoccus prasinos OX=41875 GN=Bathy02g01520 PE=3 SV=1	1.00872	0.932838	0.0214714	0.0214714
ap_48709	---NA---	1.00924	1.02383	0.0211005	0.0211005
ap_53457	---NA---	1.01066	1.7828	0.0176467	0.0176467
ap_83033	A0A5N5F9L6_9ROSAATP synthase subunit beta OS=Pyrus ussuriensis x Pyrus communis OX=2448454 GN=D8674_000842 PE=4 SV=1	1.01317	2.74789	0.0153515	0.0153515
ap_94130	---NA---	1.01346	0.578008	0.0227441	0.0227441
ap_12193	A0A2N9HZ30_FAGSYIntegrase catalytic domain-containing protein OS=Fagus sylvatica OX=28930 GN=FSB_LOCUS47008 PE=4 SV=1	1.01346	3.70491	0.0145936	0.0145936
ap_34414	A0A5N6KNR4_9ROSIEndo-1,3(4)-beta-glucanase OS=Carpinus fangiana OX=176857 GN=FH972_021105 PE=3 SV=1	1.017	0.39026	0.022884	0.022884
ap_92969	---NA---	1.02017	0.269023	0.0235638	0.0235638
ap_75667	A0A2I0XGI6_9ASPARetrovirus-related Pol polyprotein from transposon TNT 1-94 OS=Dendrobium catenatum OX=906689 GN=MA16_Dca013973 PE=4 SV=1	1.02128	0.407337	0.0224698	0.0224698
ap_31976	A0A1D1YVP5_9ARAERibosomal protein L15 OS=Anthurium amnicola OX=1678845 GN=rpl-15_2 PE=3 SV=1	1.02161	0.431407	0.021964	0.021964
ap_936	A0A0V0IE94_SOLCHPutative ovule protein OS=Solanum chacoense OX=4108 PE=4 SV=1	1.02887	-0.460238	0.0349169	0.0349169
ap_15889	A0A5K1CY03_9MAGNABC transporter domain-containing protein (Fragment) OS=Nymphaea colorata OX=210225 GN=NYM_LOCUS18464 PE=4 SV=1	1.03371	0.499842	0.0189226	0.0189226
ap_95832	---NA---	1.03462	-0.0130879	0.0225159	0.0225159
ap_53334	A0A1Y1HIN3_KLENIUncharacterized protein OS=Klebsormidium nitens OX=105231 GN=KFL_000120030 PE=4 SV=1	1.03637	5.34572	0.0106177	0.0106177
ap_632	A0A176W7K5_MARPOFAT domain-containing protein OS=Marchantia polymorpha subsp. ruderalis OX=1480154 GN=AXG93_2091s1210 PE=4 SV=1	1.04084	0.575728	0.0175789	0.0175789
ap_61264	A9NZE2_PICSINmrA domain-containing protein OS=Picea sitchensis OX=3332 PE=2 SV=1	1.04299	1.90759	0.0109998	0.0109998
ap_95720	---NA---	1.04811	0.312446	0.0175229	0.0175229
ap_67240	D8QR83_SELMLFAD-binding PCMH-type domain-containing protein OS=Selaginella moellendorffii OX=88036 GN=SELMODRAFT_229910 PE=3 SV=1	1.04909	1.27108	0.0127676	0.0127676
ap_21719	A0A2I0X5W4_9ASPARetrovirus-related Pol polyprotein from transposon TNT 1-94 OS=Dendrobium catenatum OX=906689 GN=MA16_Dca023640 PE=4 SV=1	1.05279	2.14578	0.0103553	0.0103553
ap_18773	A0A6P5GQM9_ANACOlipid droplet-associated hydrolase-like isoform X4 OS=Ananas comosus OX=4615 GN=LOC109725423 PE=3 SV=1	1.05322	1.4459	0.0115566	0.0115566
ap_11103	---NA---	1.05348	0.329963	0.0165258	0.0165258
ap_21681	---NA---	1.05418	2.21437	0.0102312	0.0102312
ap_29783	---NA---	1.05507	2.44302	0.00961805	0.00961805
ap_77285	A0A5N6L4E8_9ROSIPKS_ER domain-containing protein OS=Carpinus fangiana OX=176857 GN=FH972_026574 PE=3 SV=1	1.05652	2.9407	0.00915337	0.00915337
ap_17692	A0A251SEJ5_HELANPutative allantoin permease OS=Helianthus annuus OX=4232 GN=ALLP PE=3 SV=1	1.05858	2.15069	0.00987917	0.00987917
ap_1078	---NA---	1.05967	3.14892	0.00867003	0.00867003
ap_84836	A0A0G7ZP11_PICGLCytochrome P450 CYP720B12v2 OS=Picea glauca OX=3330 GN=cytochrome P450 CYP720B12v2 PE=3 SV=1	1.06163	3.56052	0.00824316	0.00824316
ap_18382	---NA---	1.06584	0.754566	0.0119916	0.0119916
ap_64293	---NA---	1.06866	0.437404	0.0126529	0.0126529
ap_22084	F2DTZ6_HORVVPredicted protein OS=Hordeum vulgare subsp. vulgare OX=112509 PE=2 SV=1	1.0711	0.145774	0.0148493	0.0148493
ap_29543	A0A087SBA0_AUXPRDesiccation-related protein PCC13-62 OS=Auxenochlorella protothecoides OX=3075 GN=APUTEX25_004145 PE=4 SV=1	1.0715	4.6687	0.00712415	0.00712415
ap_6239	---NA---	1.07342	2.52098	0.00772173	0.00772173
ap_20581	W1PPI0_AMBTCPfkB domain-containing protein OS=Amborella trichopoda OX=13333 GN=AMTR_s00029p00193780 PE=4 SV=1	1.07356	3.76437	0.00718052	0.00718052
ap_57543	B8LQL1_PICSIRING-type domain-containing protein OS=Picea sitchensis OX=3332 PE=2 SV=1	1.07466	1.80947	0.0082988	0.0082988
ap_29618	B8LR79_PICSIGlycosyltransferase OS=Picea sitchensis OX=3332 PE=2 SV=1	1.07495	0.636301	0.0108634	0.0108634
ap_16293	A0A117NH80_PICGLUncharacterized protein OS=Picea glauca OX=3330 GN=ABT39_MTgene4958 PE=4 SV=1	1.078	1.99641	0.00789318	0.00789318
ap_1367	---NA---	1.07973	1.75899	0.00798763	0.00798763
ap_22648	---NA---	1.08016	2.82891	0.00706756	0.00706756
ap_84607	---NA---	1.08172	0.382982	0.0117568	0.0117568
ap_78574	A0A6I9S7F3_ELAGVNon-specific serine/threonine protein kinase OS=Elaeis guineensis var. tenera OX=51953 GN=LOC105057860 PE=4 SV=1	1.08432	1.96689	0.00728872	0.00728872
ap_63880	A0A1D1Z6L5_9ARAEGlucose-repressible gene protein (Fragment) OS=Anthurium amnicola OX=1678845 GN=grg-1_1 PE=4 SV=1	1.08529	1.3475	0.00822628	0.00822628
ap_88198	---NA---	1.08632	2.36576	0.00686278	0.00686278
ap_85339	E9NZS7_PINMOPutative truncated TIR-NBS-LRR protein OS=Pinus monticola OX=3345 GN=TNL1 PE=2 SV=1	1.08749	1.45658	0.00772173	0.00772173
ap_28848	---NA---	1.08955	1.77825	0.00712415	0.00712415
ap_28199	A0A0D6RAA3_ARACUEndoplasmic reticulum transmembrane protein OS=Araucaria cunninghamii OX=56994 PE=3 SV=1	1.09016	0.509862	0.0100108	0.0100108
ap_46398	A0A5N6KNH3_9ROSIPeroxiredoxin OS=Carpinus fangiana OX=176857 GN=FH972_021016 PE=3 SV=1	1.09227	0.296223	0.0107799	0.0107799
ap_17355	A0A5N6KRN3_9ROSIUncharacterized protein OS=Carpinus fangiana OX=176857 GN=FH972_022045 PE=4 SV=1	1.09438	1.14315	0.00780454	0.00780454
ap_53525	A0A1Y1ILR3_KLENIUncharacterized protein OS=Klebsormidium nitens OX=105231 GN=KFL_005970020 PE=4 SV=1	1.09584	2.1069	0.00636432	0.00636432
ap_49353	---NA---	1.09608	0.86919	0.00823509	0.00823509
ap_81298	A0A151RS86_CAJCAPolyprotein OS=Cajanus cajan OX=3821 GN=KK1_033030 PE=4 SV=1	1.09924	1.29023	0.00711911	0.00711911
ap_81347	D5AC09_PICSIPeptidase A1 domain-containing protein OS=Picea sitchensis OX=3332 PE=2 SV=1	1.10817	1.10053	0.00680108	0.00680108
ap_32993	---NA---	1.1094	1.1318	0.00675366	0.00675366
ap_979	---NA---	1.1105	1.40789	0.00624935	0.00624935
ap_7272	---NA---	1.12192	0.231946	0.00724372	0.00724372
ap_72366	A0A101M488_PICGLUncharacterized protein OS=Picea glauca OX=3330 GN=ABT39_MTgene554 PE=4 SV=1	1.12273	1.12476	0.00570959	0.00570959
ap_35020	A0A5N6L2Y1_9ROSIAldo_ket_red domain-containing protein OS=Carpinus fangiana OX=176857 GN=FH972_026091 PE=4 SV=1	1.12465	1.21885	0.00544703	0.00544703
ap_7212	A9NYX9_PICSIUncharacterized protein OS=Picea sitchensis OX=3332 PE=2 SV=1	1.1253	-0.116386	0.00920668	0.00920668
ap_24720	A0A0D6QSF5_ARACUUncharacterized protein OS=Araucaria cunninghamii OX=56994 PE=4 SV=1	1.12731	1.27906	0.00530275	0.00530275
ap_21657	A0A061SPA8_9CHLONAD(P)H dehydrogenase (quinone) OS=Tetraselmis sp. GSL018 OX=582737 GN=WRBA PE=3 SV=1	1.13187	0.440209	0.00663602	0.00663602
ap_1731	A0A5N6KUD8_9ROSIUncharacterized protein OS=Carpinus fangiana OX=176857 GN=FH972_022401 PE=4 SV=1	1.13328	0.449706	0.00624935	0.00624935
ap_88580	A0A6A2ZLK2_HIBSYGlutathione transferase OS=Hibiscus syriacus OX=106335 GN=F3Y22_tig00110863pilonHSYRG00024 PE=4 SV=1	1.13991	0.0589517	0.00728425	0.00728425
ap_13411	A0A1Y5I920_OSTTADUF1989 domain-containing protein OS=Ostreococcus tauri OX=70448 GN=BE221DRAFT_201006 PE=4 SV=1	1.14166	0.528526	0.00581446	0.00581446
ap_38142	A0A5N6L3F5_9ROSIProtein kinase domain-containing protein OS=Carpinus fangiana OX=176857 GN=FH972_026244 PE=4 SV=1	1.14187	0.782577	0.00516198	0.00516198
ap_76034	A0A1U7ZDU6_NELNUprotein-lysine methyltransferase METTL21D OS=Nelumbo nucifera OX=4432 GN=LOC104589084 PE=4 SV=1	1.14287	0.471794	0.00570959	0.00570959
ap_46705	---NA---	1.14355	2.60202	0.00319638	0.00319638
ap_76588	A9P249_PICSIRING-type E3 ubiquitin transferase OS=Picea sitchensis OX=3332 PE=2 SV=1	1.1464	0.837152	0.0047772	0.0047772
ap_1203	A0A5N6L324_9ROSINADPH-dependent diflavin oxidoreductase 1 OS=Carpinus fangiana OX=176857 GN=FH972_026114 PE=3 SV=1	1.15048	0.525116	0.00515168	0.00515168
ap_17780	A0A6L2NXP7_TANCIRT_RNaseH domain-containing protein OS=Tanacetum cinerariifolium OX=118510 GN=Tci_062928 PE=4 SV=1	1.16478	0.953861	0.00363896	0.00363896
ap_73504	A0A1U8AE98_NELNUsubtilisin-like protease SBT3.9 OS=Nelumbo nucifera OX=4432 GN=LOC104602026 PE=3 SV=1	1.16576	2.31839	0.00242191	0.00242191
ap_13467	A0A5N6L4E8_9ROSIPKS_ER domain-containing protein OS=Carpinus fangiana OX=176857 GN=FH972_026574 PE=3 SV=1	1.16748	1.64601	0.00282751	0.00282751
ap_54285	A0A1Y1HWQ4_KLENIShort chain dehydrogenase/reductase protein OS=Klebsormidium nitens OX=105231 GN=KFL_000660310 PE=4 SV=1	1.16839	1.24715	0.0030409	0.0030409
ap_88590	---NA---	1.16841	0.904688	0.00294384	0.00294384
ap_88278	A0A5N6L3S7_9ROSIAminotran_1_2 domain-containing protein OS=Carpinus fangiana OX=176857 GN=FH972_025496 PE=4 SV=1	1.17148	2.99471	0.002122	0.002122
ap_23528	---NA---	1.1715	1.79968	0.00247575	0.00247575
ap_78646	---NA---	1.17242	0.267007	0.0045748	0.0045748
ap_60584	A0A1J3I946_NOCCA40S ribosomal protein S28 (Fragment) OS=Noccaea caerulescens OX=107243 GN=LE_TR14217_c0_g1_i1_g.45287 PE=3 SV=1	1.18419	0.249935	0.00365742	0.00365742
ap_24102	A0A5N6KQM1_9ROSICarboxypeptidase OS=Carpinus fangiana OX=176857 GN=FH972_021892 PE=3 SV=1	1.18438	0.509413	0.00331455	0.00331455
ap_27519	---NA---	1.18648	1.16567	0.00242191	0.00242191
ap_27804	A0A5N6KSK6_9ROSIIsocitrate lyase OS=Carpinus fangiana OX=176857 GN=FH972_022553 PE=3 SV=1	1.19249	0.923906	0.00242191	0.00242191
ap_1068	---NA---	1.1954	2.08809	0.00173221	0.00173221
ap_22680	A0A1D1YN89_9ARAETransketolase (Fragment) OS=Anthurium amnicola OX=1678845 GN=SPBC2G5.05_3 PE=3 SV=1	1.19777	0.316004	0.00320596	0.00320596
ap_70359	A0A2R6W3H8_MARPORPA_C domain-containing protein OS=Marchantia polymorpha OX=3197 GN=MARPO_0166s0018 PE=3 SV=1	1.21158	1.11053	0.00182844	0.00182844
ap_56977	---NA---	1.21164	-0.0676226	0.00345302	0.00345302
ap_76078	---NA---	1.21348	-0.265054	0.00399445	0.00399445
ap_56949	A0A5N6KSE7_9ROSIUncharacterized protein OS=Carpinus fangiana OX=176857 GN=FH972_022277 PE=3 SV=1	1.21504	-0.250962	0.00363896	0.00363896
ap_53322	RL35_WHEAT60S ribosomal protein L35 OS=Triticum aestivum OX=4565 GN=RPL35 PE=1 SV=1	1.21606	-0.0365458	0.00323984	0.00323984
ap_54108	A0A2P6SMC1_ROSCHProtein kinase domain-containing protein OS=Rosa chinensis OX=74649 GN=RchiOBHm_Chr1g0374291 PE=3 SV=1	1.21645	0.968217	0.00178926	0.00178926
ap_12481	A0A0A9JC40_ARUDORad51a OS=Arundo donax OX=35708 PE=3 SV=1	1.21998	2.07905	0.0012543	0.0012543
ap_26483	A0A438FA59_VITVILINE-1 reverse transcriptase-like OS=Vitis vinifera OX=29760 GN=LIN1_114 PE=4 SV=1	1.2212	0.845945	0.00176166	0.00176166
ap_43459	---NA---	1.22383	0.924735	0.00171489	0.00171489
ap_79310	A9NZE2_PICSINmrA domain-containing protein OS=Picea sitchensis OX=3332 PE=2 SV=1	1.22756	-0.196908	0.00242191	0.00242191
ap_16602	B8LRB4_PICSITIR domain-containing protein OS=Picea sitchensis OX=3332 PE=2 SV=1	1.23306	1.1229	0.00138432	0.00138432
ap_87056	---NA---	1.23884	2.17279	0.000954337	0.000954337
ap_59263	A0A0D6R7J9_ARACUHABP4_PAI-RBP1 domain-containing protein OS=Araucaria cunninghamii OX=56994 PE=4 SV=1	1.23901	0.816282	0.00148059	0.00148059
ap_68354	A0A5N6KP56_9ROSIUncharacterized protein OS=Carpinus fangiana OX=176857 GN=FH972_021345 PE=4 SV=1	1.24117	1.30072	0.00120205	0.00120205
ap_19337	---NA---	1.24295	2.89039	0.000820867	0.000820867
ap_89825	A0A7M1IM00_9SPERClass III HD-Zip protein OS=Keteleeria evelyniana OX=123598 GN=C3HDZ_D PE=2 SV=1	1.24411	1.05058	0.00125398	0.00125398
ap_48972	A0A1D1Z846_9ARAEElongation factor 1-gamma OS=Anthurium amnicola OX=1678845 GN=EEF1G_2 PE=4 SV=1	1.2457	0.35132	0.00173221	0.00173221
ap_57736	---NA---	1.2469	0.573402	0.00148059	0.00148059
ap_58978	A0A1D1ZKH5_9ARAEPutative flavoprotein C26F1.14C OS=Anthurium amnicola OX=1678845 GN=SPAC26F1.14c_1 PE=4 SV=1	1.24764	0.689639	0.00138432	0.00138432
ap_25414	A0A1D1YTG6_9ARAETubulin alpha chain (Fragment) OS=Anthurium amnicola OX=1678845 GN=alphaTub84B PE=3 SV=1	1.24932	-0.565971	0.00308275	0.00308275
ap_22768	A0A5N6KZI5_9ROSIPeptidase A1 domain-containing protein OS=Carpinus fangiana OX=176857 GN=FH972_024920 PE=3 SV=1	1.25244	0.385182	0.00159132	0.00159132
ap_78236	A0A1D1Z6L5_9ARAEGlucose-repressible gene protein (Fragment) OS=Anthurium amnicola OX=1678845 GN=grg-1_1 PE=4 SV=1	1.25658	1.29685	0.000954337	0.000954337
ap_59239	---NA---	1.25768	0.583787	0.00128496	0.00128496
ap_54605	---NA---	1.25811	1.06422	0.00103905	0.00103905
ap_25305	A0A5N6KVE5_9ROSIObg domain-containing protein OS=Carpinus fangiana OX=176857 GN=FH972_023521 PE=4 SV=1	1.26024	0.0888516	0.00171489	0.00171489
ap_28992	A0A5N6KVS4_9ROSIPeptidase A1 domain-containing protein OS=Carpinus fangiana OX=176857 GN=FH972_022880 PE=3 SV=1	1.26031	1.4851	0.000851791	0.000851791
ap_42493	A0A2Z2PC79_GINBIGlycosyltransferase OS=Ginkgo biloba OX=3311 GN=UGT7 PE=2 SV=1	1.26629	5.37411	0.000500422	0.000500422
ap_77521	A9NVZ8_PICSIPatatin OS=Picea sitchensis OX=3332 PE=2 SV=1	1.26848	1.45137	0.000770487	0.000770487
ap_21441	---NA---	1.2704	3.39915	0.000511766	0.000511766
ap_27343	A0A1D1YZV5_9ARAERhamnolipids biosynthesis 3-oxoacyl-	1.2705	1.91476	0.000636055	0.000636055
ap_72296	A0A5B8LE53_PINTAALLW1950 OS=Pinus taeda OX=3352 PE=2 SV=1	1.271	0.423769	0.00118108	0.00118108
ap_34762	A0A7J7Q9E0_9CHLOP-loop containing nucleoside triphosphate hydrolase protein OS=Scenedesmus sp. NREL 46B-D3 OX=2650976 GN=COO60DRAFT_1294235 PE=3 SV=1	1.27109	0.207276	0.00140277	0.00140277
ap_21914	A0A5N6KSD3_9ROSIRNB domain-containing protein OS=Carpinus fangiana OX=176857 GN=FH972_021765 PE=4 SV=1	1.27478	0.272996	0.00126061	0.00126061
ap_11195	A0A5N6KNK0_9ROSIInositol-3-phosphate synthase OS=Carpinus fangiana OX=176857 GN=FH972_021042 PE=3 SV=1	1.28149	-0.0998742	0.00152365	0.00152365
ap_25740	Q6WE85_PINMOPutative NBS-LRR protein G8029 (Fragment) OS=Pinus monticola OX=3345 GN=RGA PE=4 SV=1	1.28424	0.894172	0.000811678	0.000811678
ap_80020	A0A5N6KPD7_9ROSIHEME_HALOPEROXIDASE domain-containing protein OS=Carpinus fangiana OX=176857 GN=FH972_021435 PE=4 SV=1	1.29018	0.0404484	0.00126377	0.00126377
ap_258	---NA---	1.29204	0.282973	0.00103152	0.00103152
ap_78736	---NA---	1.29511	-0.326847	0.00161356	0.00161356
ap_85483	D5A8F2_PICSIMFS domain-containing protein OS=Picea sitchensis OX=3332 PE=2 SV=1	1.30359	0.394657	0.000695502	0.000695502
ap_28572	---NA---	1.30503	1.0587	0.000529631	0.000529631
ap_41946	---NA---	1.31005	1.46174	0.000426147	0.000426147
ap_34611	A0A1D1XJE3_9ARAECytoplasmic tRNA 2-thiolation protein 2 (Fragment) OS=Anthurium amnicola OX=1678845 GN=NCS2_0 PE=4 SV=1	1.31198	4.93205	0.000271496	0.000271496
ap_23025	---NA---	1.31209	2.03596	0.000352993	0.000352993
ap_70960	TPSD6_ABIGRCamphene synthase, chloroplastic OS=Abies grandis OX=46611 GN=ag6 PE=1 SV=1	1.317	-0.174525	0.000733215	0.000733215
ap_58946	A0A5N6L4Q0_9ROSIMFS domain-containing protein OS=Carpinus fangiana OX=176857 GN=FH972_026673 PE=4 SV=1	1.31789	1.36145	0.00040198	0.00040198
ap_56012	A0A1D1Z6L5_9ARAEGlucose-repressible gene protein (Fragment) OS=Anthurium amnicola OX=1678845 GN=grg-1_1 PE=4 SV=1	1.31973	0.901582	0.000485391	0.000485391
ap_5952	A9NKL0_PICSIU6 snRNA-associated Sm-like protein LSm5 OS=Picea sitchensis OX=3332 GN=LSM5 PE=2 SV=1	1.32455	2.37817	0.000279911	0.000279911
ap_36748	A0A5N6KXG6_9ROSIRibonuclease P OS=Carpinus fangiana OX=176857 GN=FH972_024001 PE=3 SV=1	1.3259	2.00444	0.000293012	0.000293012
ap_71333	A0A5N6KWY1_9ROSIDLH domain-containing protein OS=Carpinus fangiana OX=176857 GN=FH972_023260 PE=4 SV=1	1.32759	0.696778	0.00047742	0.00047742
ap_56510	A0A1D1ZDR3_9ARAEPutative disulfide bond reductase yfcG (Fragment) OS=Anthurium amnicola OX=1678845 GN=yfcG_1 PE=3 SV=1	1.32809	0.577584	0.000496107	0.000496107
ap_31990	B6SNL4_MAIZE60S ribosomal protein L13a-2 OS=Zea mays OX=4577 PE=2 SV=1	1.3288	0.469969	0.000509466	0.000509466
ap_60516	A0A0D6QVF0_ARACU40S ribosomal protein S6 OS=Araucaria cunninghamii OX=56994 PE=3 SV=1	1.32921	0.757264	0.000456884	0.000456884
ap_60670	A0A0D6QX24_ARACU6-phosphogluconate dehydrogenase, decarboxylating OS=Araucaria cunninghamii OX=56994 PE=3 SV=1	1.33107	0.99035	0.000392303	0.000392303
ap_64087	---NA---	1.33282	3.38175	0.000221161	0.000221161
ap_14941	---NA---	1.33295	1.89932	0.000271321	0.000271321
ap_13433	A0A5N6KXX2_9ROSIBifunctional lycopene cyclase/phytoene synthase OS=Carpinus fangiana OX=176857 GN=FH972_024261 PE=3 SV=1	1.33585	3.57482	0.00020891	0.00020891
ap_26629	A0A0D6RA38_ARACURibosomal protein L19 OS=Araucaria cunninghamii OX=56994 PE=3 SV=1	1.33864	0.737793	0.000403525	0.000403525
ap_20372	A0A6I9QE94_ELAGVGlycerophosphodiester phosphodiesterase OS=Elaeis guineensis var. tenera OX=51953 GN=LOC105034279 PE=4 SV=1	1.34208	0.64733	0.000403163	0.000403163
ap_71291	Q8LKJ3_ABIGRGeranyl diphosphate synthase OS=Abies grandis OX=46611 GN=GPPS1 PE=2 SV=1	1.34354	1.96401	0.000230751	0.000230751
ap_27858	F2DVS4_HORVVAconitate hydratase, mitochondrial OS=Hordeum vulgare subsp. vulgare OX=112509 PE=2 SV=1	1.34729	0.309915	0.000457537	0.000457537
ap_22048	CYC_STELPCytochrome c OS=Stellaria longipes OX=19744 PE=3 SV=1	1.35427	0.252271	0.000456285	0.000456285
ap_79582	---NA---	1.35599	1.78687	0.000202274	0.000202274
ap_1679	---NA---	1.36374	0.715284	0.000284742	0.000284742
ap_61446	A0A5N6KNJ2_9ROSICytochrome c domain-containing protein OS=Carpinus fangiana OX=176857 GN=FH972_020966 PE=4 SV=1	1.36544	0.112592	0.000407083	0.000407083
ap_19894	A0A5N6KUX6_9ROSIPeptidase S53 domain-containing protein OS=Carpinus fangiana OX=176857 GN=FH972_023180 PE=4 SV=1	1.36884	0.728915	0.000284742	0.000284742
ap_82084	A0A438KB95_VITVIPutative ribonuclease H protein OS=Vitis vinifera OX=29760 GN=VvCHDp000001_931 PE=4 SV=1	1.37143	1.04472	0.00020973	0.00020973
ap_5063	A9NMU9_PICSIFe2OG dioxygenase domain-containing protein OS=Picea sitchensis OX=3332 PE=2 SV=1	1.38512	2.19622	0.000119944	0.000119944
ap_30914	A0A5N6KVM4_9ROSILactoylglutathione lyase OS=Carpinus fangiana OX=176857 GN=FH972_023416 PE=3 SV=1	1.38647	0.493702	0.000242142	0.000242142
ap_29319	---NA---	1.38657	0.554348	0.000246735	0.000246735
ap_51656	A0A072VQ69_MEDTRAmino-acid permease BAT1-like protein OS=Medicago truncatula OX=3880 GN=25485463 PE=4 SV=1	1.38976	0.217211	0.000293012	0.000293012
ap_54447	A0A150GE32_GONPEMFS domain-containing protein OS=Gonium pectorale OX=33097 GN=GPECTOR_30g189 PE=4 SV=1	1.39061	1.39288	0.000144524	0.000144524
ap_64551	A0A6A5KXR1_LUPALABC transporter domain-containing protein (Fragment) OS=Lupinus albus OX=3870 GN=Lal_00013175 PE=4 SV=1	1.39186	0.175152	0.000284742	0.000284742
ap_887	A0A1D1XR95_9ARAEAquaporin TIP2-3 OS=Anthurium amnicola OX=1678845 GN=TIP2-3_1 PE=3 SV=1	1.39274	0.257592	0.000263964	0.000263964
ap_36310	A0A5N6KUK9_9ROSIUncharacterized protein OS=Carpinus fangiana OX=176857 GN=FH972_023140 PE=4 SV=1	1.39697	0.885426	0.000170651	0.000170651
ap_30062	D8RKK5_SELMLGlycosyltransferase, CAZy family GT2 OS=Selaginella moellendorffii OX=88036 GN=GT2A5/6 PE=4 SV=1	1.39772	0.344841	0.000238514	0.000238514
ap_54462	---NA---	1.4017	0.238899	0.00024135	0.00024135
ap_42272	A0A5N6KS67_9ROSIPKS_ER domain-containing protein OS=Carpinus fangiana OX=176857 GN=FH972_022405 PE=4 SV=1	1.4108	1.00735	0.000122897	0.000122897
ap_57644	---NA---	1.41358	0.661607	0.000137874	0.000137874
ap_5170	---NA---	1.41368	0.315009	0.000205013	0.000205013
ap_16720	A0A7J6VNB3_THATHE3 ubiquitin-protein ligase upl3 (Fragment) OS=Thalictrum thalictroides OX=46969 GN=FRX31_024571 PE=4 SV=1	1.41817	0.994186	0.000117746	0.000117746
ap_11870	---NA---	1.42314	1.59083	8.03026e-05	8.03026e-05
ap_66580	A0A5N6KWM8_9ROSIMFS domain-containing protein OS=Carpinus fangiana OX=176857 GN=FH972_023958 PE=4 SV=1	1.42334	0.33787	0.000170651	0.000170651
ap_72131	---NA---	1.42746	0.433539	0.000145918	0.000145918
ap_24307	A4S765_OSTLUO-acetylserine sulfhydrylase/homocysteine synthase OS=Ostreococcus lucimarinus (strain CCE9901) OX=436017 GN=CYSD PE=3 SV=1	1.43045	0.223955	0.000164679	0.000164679
ap_32359	F2E0R1_HORVVPredicted protein OS=Hordeum vulgare subsp. vulgare OX=112509 PE=2 SV=1	1.4313	2.55448	5.31152e-05	5.31152e-05
ap_75752	---NA---	1.43453	1.62467	6.65616e-05	6.65616e-05
ap_1408	A0A5N6KS00_9ROSIUncharacterized protein OS=Carpinus fangiana OX=176857 GN=FH972_022138 PE=4 SV=1	1.4354	0.86075	9.66726e-05	9.66726e-05
ap_73117	A0A0D6R1R7_ARACUGlycosyltransferase OS=Araucaria cunninghamii OX=56994 PE=3 SV=1	1.44588	1.77998	5.31279e-05	5.31279e-05
ap_20486	A0A5J4XQU1_9CHLOUncharacterized protein OS=Trebouxia sp. A1-2 OX=2608996 GN=FRX49_08492 PE=3 SV=1	1.44679	0.356884	0.000115428	0.000115428
ap_45727	A0A1D1Y5S1_9ARAEAmmonia transport outward protein 2 OS=Anthurium amnicola OX=1678845 GN=ATO2_2 PE=3 SV=1	1.44749	2.21964	4.44655e-05	4.44655e-05
ap_56296	---NA---	1.44915	0.478569	0.000100799	0.000100799
ap_22141	---NA---	1.4547	2.35188	3.81164e-05	3.81164e-05
ap_32251	---NA---	1.45563	1.65749	4.71237e-05	4.71237e-05
ap_86025	---NA---	1.4563	0.110941	0.000117746	0.000117746
ap_91057	B8LL97_PICSIPNP_UDP_1 domain-containing protein OS=Picea sitchensis OX=3332 PE=2 SV=1	1.45692	0.768314	6.91063e-05	6.91063e-05
ap_76393	---NA---	1.45813	0.427474	9.80679e-05	9.80679e-05
ap_3866	O65860_PICABAquaporin-like protein OS=Picea abies OX=3329 GN=MIPr PE=2 SV=1	1.45977	2.65958	3.43944e-05	3.43944e-05
ap_71580	A0A0A7RIT8_PICABSOC1 OS=Picea abies OX=3329 PE=2 SV=1	1.47665	1.26436	4.26409e-05	4.26409e-05
ap_11489	---NA---	1.47774	0.351299	6.9163e-05	6.9163e-05
ap_31793	A0A0C9RUB4_9SPERTSA: Wollemia nobilis Ref_Wollemi_Transcript_12730_1914 transcribed RNA sequence OS=Wollemia nobilis OX=56998 PE=3 SV=1	1.48559	0.891769	3.99455e-05	3.99455e-05
ap_86920	A0A6P5RFK1_PRUAVABC transporter G family member 36-like OS=Prunus avium OX=42229 GN=LOC110747922 PE=4 SV=1	1.48604	1.16255	3.4279e-05	3.4279e-05
ap_22514	A0A5N6KZM5_9ROSICatalase-peroxidase OS=Carpinus fangiana OX=176857 GN=FH972_024842 PE=3 SV=1	1.48816	0.327957	6.65616e-05	6.65616e-05
ap_25423	---NA---	1.48904	0.081509	7.69442e-05	7.69442e-05
ap_9081	A0A6C0WYI3_PINMSGeranyl diphosphate synthase OS=Pinus massoniana OX=88730 GN=GPPS PE=2 SV=1	1.48932	1.51307	3.05258e-05	3.05258e-05
ap_62772	A0A1D1XCA7_9ARAEGlutathione reductase OS=Anthurium amnicola OX=1678845 GN=glr-1_2 PE=3 SV=1	1.50199	0.215377	5.47784e-05	5.47784e-05
ap_72742	A0A1D1XDD1_9ARAEPolyadenylate-binding protein OS=Anthurium amnicola OX=1678845 GN=PAB1_9 PE=3 SV=1	1.5027	-0.209072	9.58045e-05	9.58045e-05
ap_23476	A0A5B7C376_DAVINPutative Helicase conserved C-terminal domain (Fragment) OS=Davidia involucrata OX=16924 GN=Din_045060 PE=4 SV=1	1.50509	1.21676	2.73352e-05	2.73352e-05
ap_89085	A0A1J3I5V1_NOCCARetrovirus-related Pol polyprotein from transposon TNT 1-94 (Fragment) OS=Noccaea caerulescens OX=107243 GN=LE_TR2912_c10_g1_i1_g.8296 PE=4 SV=1	1.50733	0.305349	4.71237e-05	4.71237e-05
ap_77741	---NA---	1.5118	-0.494716	0.000108917	0.000108917
ap_57384	A0A5N6KUT3_9ROSIHEME_HALOPEROXIDASE domain-containing protein OS=Carpinus fangiana OX=176857 GN=FH972_023218 PE=4 SV=1	1.51425	2.06229	1.62126e-05	1.62126e-05
ap_30456	B9TG56_RICCONitrate reductase, putative OS=Ricinus communis OX=3988 GN=RCOM_1852240 PE=4 SV=1	1.51478	1.04101	2.6165e-05	2.6165e-05
ap_24788	A0A5N6KWH6_9ROSIAMP-binding domain-containing protein OS=Carpinus fangiana OX=176857 GN=FH972_023757 PE=4 SV=1	1.52325	0.797829	2.72118e-05	2.72118e-05
ap_31997	F2E4C6_HORVVPhosphoenolpyruvate carboxykinase (ATP) OS=Hordeum vulgare subsp. vulgare OX=112509 PE=2 SV=1	1.52714	0.251188	3.901e-05	3.901e-05
ap_11362	A0A5B7C376_DAVINPutative Helicase conserved C-terminal domain (Fragment) OS=Davidia involucrata OX=16924 GN=Din_045060 PE=4 SV=1	1.53146	1.09664	2.0487e-05	2.0487e-05
ap_29852	A0A438ETV7_VITVITetratricopeptide repeat protein SKI3 OS=Vitis vinifera OX=29760 GN=SKI3_5 PE=4 SV=1	1.54439	0.476192	2.22115e-05	2.22115e-05
ap_84976	---NA---	1.54973	1.74617	1.05469e-05	1.05469e-05
ap_21004	A0A5N6KV08_9ROSIAcetyl-coenzyme A synthetase OS=Carpinus fangiana OX=176857 GN=FH972_023233 PE=3 SV=1	1.55073	1.23697	1.40964e-05	1.40964e-05
ap_13794	A9TG35_PHYPAPredicted protein OS=Physcomitrium patens OX=3218 GN=PHYPA_017601 PE=3 SV=1	1.55211	3.73466	6.4953e-06	6.4953e-06
ap_17677	B8LRT5_PICSIEpimerase domain-containing protein OS=Picea sitchensis OX=3332 PE=2 SV=1	1.57803	3.44845	4.18328e-06	4.18328e-06
ap_34051	A0A5N5GQX7_9ROSAMFS domain-containing protein OS=Pyrus ussuriensis x Pyrus communis OX=2448454 GN=D8674_013875 PE=4 SV=1	1.58383	0.0972846	1.8298e-05	1.8298e-05
ap_27904	A0A1D1XZJ9_9ARAE60S ribosomal protein L17 (Fragment) OS=Anthurium amnicola OX=1678845 GN=RPL17_9 PE=3 SV=1	1.58384	0.508664	1.41701e-05	1.41701e-05
ap_62945	---NA---	1.58395	-0.236846	3.79023e-05	3.79023e-05
ap_13380	A0A1Y1HRD9_KLENISulfite oxidase OS=Klebsormidium nitens OX=105231 GN=KFL_000250040 PE=4 SV=1	1.58614	-0.294397	3.0774e-05	3.0774e-05
ap_30425	A0A5N6L4E8_9ROSIPKS_ER domain-containing protein OS=Carpinus fangiana OX=176857 GN=FH972_026574 PE=3 SV=1	1.58904	0.0729528	2.14299e-05	2.14299e-05
ap_31439	A0A5N6KUX6_9ROSIPeptidase S53 domain-containing protein OS=Carpinus fangiana OX=176857 GN=FH972_023180 PE=4 SV=1	1.59295	1.03084	8.04972e-06	8.04972e-06
ap_38374	---NA---	1.59459	1.26165	6.4953e-06	6.4953e-06
ap_57784	---NA---	1.60616	0.486003	9.6004e-06	9.6004e-06
ap_20959	A0A5N6KN83_9ROSIMFS domain-containing protein OS=Carpinus fangiana OX=176857 GN=FH972_021030 PE=4 SV=1	1.60625	0.950556	6.55404e-06	6.55404e-06
ap_8661	---NA---	1.63591	0.756877	5.0472e-06	5.0472e-06
ap_11758	A0A5N6KRK7_9ROSIHEME_HALOPEROXIDASE domain-containing protein OS=Carpinus fangiana OX=176857 GN=FH972_021461 PE=4 SV=1	1.63886	3.17279	1.42607e-06	1.42607e-06
ap_62788	---NA---	1.64077	0.993188	3.52375e-06	3.52375e-06
ap_57420	---NA---	1.65152	1.13145	2.4871e-06	2.4871e-06
ap_10816	A0A0D6QV09_ARACUAldedh domain-containing protein OS=Araucaria cunninghamii OX=56994 PE=3 SV=1	1.65464	3.46227	1.03538e-06	1.03538e-06
ap_44626	A0A5N6L236_9ROSIMFS domain-containing protein OS=Carpinus fangiana OX=176857 GN=FH972_025605 PE=3 SV=1	1.65882	0.805008	3.01621e-06	3.01621e-06
ap_22841	---NA---	1.66074	2.21956	1.18205e-06	1.18205e-06
ap_18075	---NA---	1.66112	4.05158	8.69293e-07	8.69293e-07
ap_37992	A0A5N6L4T0_9ROSIWSC domain-containing protein OS=Carpinus fangiana OX=176857 GN=FH972_026709 PE=4 SV=1	1.67759	0.126411	4.38118e-06	4.38118e-06
ap_21200	A0A5N6L2S3_9ROSIFlavin-containing monooxygenase OS=Carpinus fangiana OX=176857 GN=FH972_026042 PE=3 SV=1	1.69491	1.6042	9.06769e-07	9.06769e-07
ap_32721	---NA---	1.70043	0.657433	1.71284e-06	1.71284e-06
ap_53204	---NA---	1.70192	0.0981422	2.79875e-06	2.79875e-06
ap_1285	A0A5J4XHU9_9CHLOEndonuclease-reverse transcriptase (Fragment) OS=Trebouxia sp. A1-2 OX=2608996 GN=FRX49_12133 PE=4 SV=1	1.70563	-0.53706	8.80234e-06	8.80234e-06
ap_33904	Q8L8J1_PINTATIR/NBS (Fragment) OS=Pinus taeda OX=3352 PE=2 SV=1	1.70847	2.19321	5.25844e-07	5.25844e-07
ap_14337	A0A1D1YAU0_9ARAEmTERF domain-containing protein 3, mitochondrial (Fragment) OS=Anthurium amnicola OX=1678845 GN=MTERFD3_3 PE=3 SV=1	1.71762	0.245421	2.07761e-06	2.07761e-06
ap_79604	A0A5N6L1W3_9ROSIHEME_HALOPEROXIDASE domain-containing protein OS=Carpinus fangiana OX=176857 GN=FH972_025647 PE=3 SV=1	1.7333	0.741745	8.38037e-07	8.38037e-07
ap_10727	S5MJZ5_PICABDAL19 protein OS=Picea abies OX=3329 GN=DAL19 PE=2 SV=1	1.75653	0.278519	1.08979e-06	1.08979e-06
ap_85346	A0A2G3CIV6_CAPCHHistone H2B OS=Capsicum chinense OX=80379 GN=BC332_14334 PE=3 SV=1	1.77179	1.38361	2.76481e-07	2.76481e-07
ap_5642	A9NRA0_PICSIBet_v_1 domain-containing protein OS=Picea sitchensis OX=3332 PE=2 SV=1	1.79527	1.03808	2.10308e-07	2.10308e-07
ap_26652	A0A5N6KUX6_9ROSIPeptidase S53 domain-containing protein OS=Carpinus fangiana OX=176857 GN=FH972_023180 PE=4 SV=1	1.80218	1.04819	1.94091e-07	1.94091e-07
ap_14197	D5ADC1_PICSISANT domain-containing protein OS=Picea sitchensis OX=3332 PE=2 SV=1	1.82477	2.54416	4.56228e-08	4.56228e-08
ap_13652	F2XF99_9SPER(E,E)-alpha-farnesene synthase/(E)-beta-ocimene synthase OS=Picea engelmannii x Picea glauca OX=373101 PE=2 SV=1	1.832	3.60036	3.18984e-08	3.18984e-08
ap_32461	---NA---	1.89933	0.427716	6.10683e-08	6.10683e-08
ap_28434	A0A5N6L6H8_9ROSIUncharacterized protein OS=Carpinus fangiana OX=176857 GN=FH972_027271 PE=4 SV=1	1.90471	2.0282	1.2411e-08	1.2411e-08
ap_39185	A0A5N6KQ29_9ROSISuccinate-semialdehyde dehydrogenase OS=Carpinus fangiana OX=176857 GN=FH972_021474 PE=3 SV=1	1.91167	0.828422	3.04214e-08	3.04214e-08
ap_84326	---NA---	1.92059	0.222277	5.8138e-08	5.8138e-08
ap_83306	---NA---	1.92427	-0.0671027	4.37204e-08	4.37204e-08
ap_10990	A0A2N9FTT1_FAGSYLRRNT_2 domain-containing protein OS=Fagus sylvatica OX=28930 GN=FSB_LOCUS18540 PE=4 SV=1	1.95772	3.50086	2.17842e-09	2.17842e-09
ap_66200	A9NL11_PICSIThioredoxin domain-containing protein OS=Picea sitchensis OX=3332 PE=2 SV=1	1.96098	0.944282	1.01741e-08	1.01741e-08
ap_12016	---NA---	2.01245	1.05835	3.02988e-09	3.02988e-09
ap_7058	V9Y2D8_PICGLIsoprenyl diphosphate synthase (Fragment) OS=Picea glauca OX=3330 PE=2 SV=1	2.02562	0.24117	7.8799e-09	7.8799e-09
ap_88221	C7ASJ0_PICGLCYP720B4 OS=Picea glauca OX=3330 PE=3 SV=1	2.03872	4.44373	3.48161e-10	3.48161e-10
ap_50175	---NA---	2.06892	0.808131	1.13132e-09	1.13132e-09
ap_714	A0A5N6KUT3_9ROSIHEME_HALOPEROXIDASE domain-containing protein OS=Carpinus fangiana OX=176857 GN=FH972_023218 PE=4 SV=1	2.11473	1.10665	3.57888e-10	3.57888e-10
ap_1023	Q675K8_PICABE,E-alpha-farnesene synthase OS=Picea abies OX=3329 GN=TPS-Far PE=2 SV=1	2.15954	3.0354	2.49174e-11	2.49174e-11
ap_35469	A0A6J0ZRY1_9ROSIE3 ubiquitin-protein ligase MIEL1-like OS=Herrania umbratica OX=108875 GN=LOC110411576 PE=4 SV=1	2.15977	-0.665557	6.65083e-09	6.65083e-09
ap_25012	K7P4B3_LARDCUncharacterized protein (Fragment) OS=Larix decidua OX=71402 GN=CL3770Contig1_01 PE=4 SV=1	2.19059	-0.44634	1.74428e-09	1.74428e-09
ap_90367	C0PPX1_PICSINB-ARC domain-containing protein OS=Picea sitchensis OX=3332 PE=2 SV=1	2.1915	1.42339	4.37724e-11	4.37724e-11
ap_2600	A0A075M5M6_9SPERPutative proline-rich arabinogalactan protein (Fragment) OS=Pinus hwangshanensis OX=88727 GN=AGP4 PE=4 SV=1	2.19992	2.91751	9.53882e-12	9.53882e-12
ap_32010	---NA---	2.25629	1.3657	6.86001e-12	6.86001e-12
ap_72450	D5ADC1_PICSISANT domain-containing protein OS=Picea sitchensis OX=3332 PE=2 SV=1	2.27007	0.827023	1.97521e-11	1.97521e-11
ap_16559	D5ADC1_PICSISANT domain-containing protein OS=Picea sitchensis OX=3332 PE=2 SV=1	2.36617	1.97906	4.47859e-13	4.47859e-13
ap_72988	---NA---	2.37995	1.24146	5.19652e-13	5.19652e-13
ap_13580	---NA---	2.44601	0.525057	8.27743e-13	8.27743e-13
ap_78725	D5ADC1_PICSISANT domain-containing protein OS=Picea sitchensis OX=3332 PE=2 SV=1	2.4553	2.08369	4.70971e-14	4.70971e-14
ap_78908	---NA---	2.53588	1.7302	7.22996e-15	7.22996e-15
ap_22702	D5ADC1_PICSISANT domain-containing protein OS=Picea sitchensis OX=3332 PE=2 SV=1	2.54083	2.84493	2.03394e-15	2.03394e-15
ap_71523	W1P2Q7_AMBTCSANT domain-containing protein OS=Amborella trichopoda OX=13333 GN=AMTR_s00045p00040070 PE=4 SV=1	2.55468	3.5005	1.06193e-15	1.06193e-15
ap_17684	A0A4Y1RB80_PRUDUTransposable element protein OS=Prunus dulcis OX=3755 GN=Prudu_011496 PE=4 SV=1	2.60333	0.000873261	9.30195e-14	9.30195e-14
ap_16219	I0YNM4_COCSCChlorophyll a-b binding protein, chloroplastic OS=Coccomyxa subellipsoidea (strain C-169) OX=574566 GN=COCSUDRAFT_38026 PE=3 SV=1	2.66006	2.13047	1.84691e-16	1.84691e-16
ap_47192	---NA---	2.67119	3.2679	4.60366e-17	4.60366e-17
ap_26114	D5ADC1_PICSISANT domain-containing protein OS=Picea sitchensis OX=3332 PE=2 SV=1	2.75211	1.68928	3.96207e-17	3.96207e-17
ap_86407	I0YNM4_COCSCChlorophyll a-b binding protein, chloroplastic OS=Coccomyxa subellipsoidea (strain C-169) OX=574566 GN=COCSUDRAFT_38026 PE=3 SV=1	2.76519	1.50571	3.84282e-17	3.84282e-17
ap_11916	---NA---	2.78843	1.35814	1.96448e-17	1.96448e-17
ap_216	---NA---	2.9403	0.309294	5.30578e-18	5.30578e-18
ap_72505	B3VSA1_9CHLORibulose bisphosphate carboxylase small subunit OS=Lobosphaera incisa OX=312850 GN=rbcS PE=2 SV=1	3.10504	1.57311	3.87992e-21	3.87992e-21
ap_49270	---NA---	3.16065	0.519999	1.87461e-20	1.87461e-20
ap_20224	---NA---	3.29721	0.985053	9.22959e-23	9.22959e-23
ap_55626	A0A314XXE6_PRUYEPutative LRR receptor-like serine/threonine-protein kinase OS=Prunus yedoensis var. nudiflora OX=2094558 GN=Pyn_30108 PE=4 SV=1	3.39709	5.56676	1.60464e-26	1.60464e-26
ap_72631	---NA---	3.78093	0.0607246	6.26514e-26	6.26514e-26
ap_26945	A0A6N2N353_SALVMRibosomal_L18e/L15P domain-containing protein OS=Salix viminalis OX=40686 GN=SVIM_LOCUS457622 PE=3 SV=1	4.26475	-1.08081	2.37962e-23	2.37962e-23
ap_47315	A0A3S3MY19_9MAGNAlbumin-2 protein OS=Cinnamomum micranthum f. kanehirae OX=337451 GN=CKAN_01345900 PE=4 SV=1	4.49291	1.75773	1.60727e-38	1.60727e-38
ap_47140	---NA---	5.50057	-0.410363	1.80311e-37	1.80311e-37
ap_68963	D5ABV6_PICSIMethylthioribose-1-phosphate isomerase OS=Picea sitchensis OX=3332 PE=2 SV=1	6.49331	-0.248774	1.54033e-43	1.54033e-43
ap_71778	A0A6V7NHD4_ANACODUF4216 domain-containing protein OS=Ananas comosus var. bracteatus OX=296719 GN=CB5_LOCUS1055 PE=4 SV=1	9.06919	-1.07408	1.07732e-38	1.07732e-38
ap_24381	---NA---	9.1974	-0.955096	1.9803e-40	1.9803e-40
ap_35648	A0A1U8B0E8_NELNUenhancer of mRNA-decapping protein 4-like OS=Nelumbo nucifera OX=4432 GN=LOC104608286 PE=3 SV=1	9.24702	-0.912947	4.58448e-41	4.58448e-41
ap_31651	---NA---	10.7301	3.50122	3.57949e-106	3.57949e-106
ap_35145	---NA---	11.154	4.50794	6.39413e-121	6.39413e-121
ap_3118	B8LN95_PICSI AAI domain-containing protein OS=Picea sitchensis OX=3332 PE=2 SV=1	-1.00337	3.29827	0.000302251	0.0168051
ap_33053	A0A0D6R0M4_ARACU14_3_3 domain-containing protein OS=Araucaria cunninghamii OX=56994 PE=3 SV=1	-1.00427	0.340152	0.000560947	0.0272333
ap_84941	A0A4P8PLJ6_PICLIChitinase 1 OS=Picea likiangensis var. rubescens OX=308678 GN=CHI PE=2 SV=1	-1.00481	0.0221576	0.00066922	0.0313179
ap_85660	A0A151S5S8_CAJCACopia protein OS=Cajanus cajan OX=3821 GN=KK1_028065 PE=4 SV=1	-1.00516	-0.0102788	0.000660537	0.0311246
ap_50019	---NA---	-1.00604	3.11718	0.000295609	0.0165541
ap_2470	A9NWY0_PICSIRibosomal_L18e/L15P domain-containing protein OS=Picea sitchensis OX=3332 PE=2 SV=1	-1.00772	5.51343	0.000264555	0.0149586
ap_1767	K8EBA1_9CHLOFormate/nitrite transporter OS=Bathycoccus prasinos OX=41875 GN=Bathy02g01520 PE=3 SV=1	-1.00872	0.932838	0.000417438	0.0214714
ap_48709	---NA---	-1.00924	1.02383	0.000408419	0.0211005
ap_53457	---NA---	-1.01066	1.7828	0.000324188	0.0176467
ap_83033	A0A5N5F9L6_9ROSAATP synthase subunit beta OS=Pyrus ussuriensis x Pyrus communis OX=2448454 GN=D8674_000842 PE=4 SV=1	-1.01317	2.74789	0.000272161	0.0153515
ap_94130	---NA---	-1.01346	0.578008	0.000449972	0.0227441
ap_12193	A0A2N9HZ30_FAGSYIntegrase catalytic domain-containing protein OS=Fagus sylvatica OX=28930 GN=FSB_LOCUS47008 PE=4 SV=1	-1.01346	3.70491	0.000256851	0.0145936
ap_34414	A0A5N6KNR4_9ROSIEndo-1,3(4)-beta-glucanase OS=Carpinus fangiana OX=176857 GN=FH972_021105 PE=3 SV=1	-1.017	0.39026	0.000454701	0.022884
ap_92969	---NA---	-1.02017	0.269023	0.000471236	0.0235638
ap_75667	A0A2I0XGI6_9ASPARetrovirus-related Pol polyprotein from transposon TNT 1-94 OS=Dendrobium catenatum OX=906689 GN=MA16_Dca013973 PE=4 SV=1	-1.02128	0.407337	0.00044166	0.0224698
ap_31976	A0A1D1YVP5_9ARAERibosomal protein L15 OS=Anthurium amnicola OX=1678845 GN=rpl-15_2 PE=3 SV=1	-1.02161	0.431407	0.000428896	0.021964
ap_936	A0A0V0IE94_SOLCHPutative ovule protein OS=Solanum chacoense OX=4108 PE=4 SV=1	-1.02887	-0.460238	0.00076407	0.0349169
ap_15889	A0A5K1CY03_9MAGN ABC transporter domain-containing protein (Fragment) OS=Nymphaea colorata OX=210225 GN=NYM_LOCUS18464 PE=4 SV=1	-1.03371	0.499842	0.000360593	0.0189226
ap_95832	---NA---	-1.03462	-0.0130879	0.000444058	0.0225159
ap_53334	A0A1Y1HIN3_KLENIUncharacterized protein OS=Klebsormidium nitens OX=105231 GN=KFL_000120030 PE=4 SV=1	-1.03637	5.34572	0.00017778	0.0106177
ap_632	A0A176W7K5_MARPO FAT domain-containing protein OS=Marchantia polymorpha subsp. ruderalis OX=1480154 GN=AXG93_2091s1210 PE=4 SV=1	-1.04084	0.575728	0.000320685	0.0175789
ap_61264	A9NZE2_PICSI NmrA domain-containing protein OS=Picea sitchensis OX=3332 PE=2 SV=1	-1.04299	1.90759	0.000187475	0.0109998
ap_95720	---NA---	-1.04811	0.312446	0.000318067	0.0175229
ap_67240	D8QR83_SELML FAD-binding PCMH-type domain-containing protein OS=Selaginella moellendorffii OX=88036 GN=SELMODRAFT_229910 PE=3 SV=1	-1.04909	1.27108	0.000223073	0.0127676
ap_21719	A0A2I0X5W4_9ASPARetrovirus-related Pol polyprotein from transposon TNT 1-94 OS=Dendrobium catenatum OX=906689 GN=MA16_Dca023640 PE=4 SV=1	-1.05279	2.14578	0.0001725	0.0103553
ap_18773	A0A6P5GQM9_ANACO lipid droplet-associated hydrolase-like isoform X4 OS=Ananas comosus OX=4615 GN=LOC109725423 PE=3 SV=1	-1.05322	1.4459	0.00019845	0.0115566
ap_11103	---NA---	-1.05348	0.329963	0.000294396	0.0165258
ap_21681	---NA---	-1.05418	2.21437	0.000169995	0.0102312
ap_29783	---NA---	-1.05507	2.44302	0.000157747	0.00961805
ap_77285	A0A5N6L4E8_9ROSIPKS_ER domain-containing protein OS=Carpinus fangiana OX=176857 GN=FH972_026574 PE=3 SV=1	-1.05652	2.9407	0.000148558	0.00915337
ap_17692	A0A251SEJ5_HELANPutative allantoin permease OS=Helianthus annuus OX=4232 GN=ALLP PE=3 SV=1	-1.05858	2.15069	0.000162453	0.00987917
ap_1078	---NA---	-1.05967	3.14892	0.0001396	0.00867003
ap_84836	A0A0G7ZP11_PICGLCytochrome P450 CYP720B12v2 OS=Picea glauca OX=3330 GN=cytochrome P450 CYP720B12v2 PE=3 SV=1	-1.06163	3.56052	0.00013202	0.00824316
ap_18382	---NA---	-1.06584	0.754566	0.000207134	0.0119916
ap_64293	---NA---	-1.06866	0.437404	0.000220526	0.0126529
ap_22084	F2DTZ6_HORVVPredicted protein OS=Hordeum vulgare subsp. vulgare OX=112509 PE=2 SV=1	-1.0711	0.145774	0.000261986	0.0148493
ap_29543	A0A087SBA0_AUXPR Desiccation-related protein PCC13-62 OS=Auxenochlorella protothecoides OX=3075 GN=APUTEX25_004145 PE=4 SV=1	-1.0715	4.6687	0.000109217	0.00712415
ap_6239	---NA---	-1.07342	2.52098	0.000121355	0.00772173
ap_20581	W1PPI0_AMBTC PfkB domain-containing protein OS=Amborella trichopoda OX=13333 GN=AMTR_s00029p00193780 PE=4 SV=1	-1.07356	3.76437	0.000110489	0.00718052
ap_57543	B8LQL1_PICSIRING-type domain-containing protein OS=Picea sitchensis OX=3332 PE=2 SV=1	-1.07466	1.80947	0.000133267	0.0082988
ap_29618	B8LR79_PICSIGlycosyltransferase OS=Picea sitchensis OX=3332 PE=2 SV=1	-1.07495	0.636301	0.000184685	0.0108634
ap_16293	A0A117NH80_PICGLUncharacterized protein OS=Picea glauca OX=3330 GN=ABT39_MTgene4958 PE=4 SV=1	-1.078	1.99641	0.000125063	0.00789318
ap_1367	---NA---	-1.07973	1.75899	0.000126902	0.00798763
ap_22648	---NA---	-1.08016	2.82891	0.000107442	0.00706756
ap_84607	---NA---	-1.08172	0.382982	0.000202392	0.0117568
ap_78574	A0A6I9S7F3_ELAGVNon-specific serine/threonine protein kinase OS=Elaeis guineensis var. tenera OX=51953 GN=LOC105057860 PE=4 SV=1	-1.08432	1.96689	0.000113925	0.00728872
ap_63880	A0A1D1Z6L5_9ARAE Glucose-repressible gene protein (Fragment) OS=Anthurium amnicola OX=1678845 GN=grg-1_1 PE=4 SV=1	-1.08529	1.3475	0.000131046	0.00822628
ap_88198	---NA---	-1.08632	2.36576	0.000103741	0.00686278
ap_85339	E9NZS7_PINMOPutative truncated TIR-NBS-LRR protein OS=Pinus monticola OX=3345 GN=TNL1 PE=2 SV=1	-1.08749	1.45658	0.00012105	0.00772173
ap_28848	---NA---	-1.08955	1.77825	0.0001091	0.00712415
ap_28199	A0A0D6RAA3_ARACUEndoplasmic reticulum transmembrane protein OS=Araucaria cunninghamii OX=56994 PE=3 SV=1	-1.09016	0.509862	0.000165047	0.0100108
ap_46398	A0A5N6KNH3_9ROSIPeroxiredoxin OS=Carpinus fangiana OX=176857 GN=FH972_021016 PE=3 SV=1	-1.09227	0.296223	0.00018218	0.0107799
ap_17355	A0A5N6KRN3_9ROSIUncharacterized protein OS=Carpinus fangiana OX=176857 GN=FH972_022045 PE=4 SV=1	-1.09438	1.14315	0.000123324	0.00780454
ap_53525	A0A1Y1ILR3_KLENIUncharacterized protein OS=Klebsormidium nitens OX=105231 GN=KFL_005970020 PE=4 SV=1	-1.09584	2.1069	9.48434e-05	0.00636432
ap_49353	---NA---	-1.09608	0.86919	0.000131539	0.00823509
ap_81298	A0A151RS86_CAJCAPolyprotein OS=Cajanus cajan OX=3821 GN=KK1_033030 PE=4 SV=1	-1.09924	1.29023	0.00010853	0.00711911
ap_81347	D5AC09_PICSIPeptidase A1 domain-containing protein OS=Picea sitchensis OX=3332 PE=2 SV=1	-1.10817	1.10053	0.000102226	0.00680108
ap_32993	---NA---	-1.1094	1.1318	0.000101224	0.00675366
ap_979	---NA---	-1.1105	1.40789	9.24644e-05	0.00624935
ap_7272	---NA---	-1.12192	0.231946	0.000112457	0.00724372
ap_72366	A0A101M488_PICGLUncharacterized protein OS=Picea glauca OX=3330 GN=ABT39_MTgene554 PE=4 SV=1	-1.12273	1.12476	8.29334e-05	0.00570959
ap_35020	A0A5N6L2Y1_9ROSIAldo_ket_red domain-containing protein OS=Carpinus fangiana OX=176857 GN=FH972_026091 PE=4 SV=1	-1.12465	1.21885	7.83745e-05	0.00544703
ap_7212	A9NYX9_PICSIUncharacterized protein OS=Picea sitchensis OX=3332 PE=2 SV=1	-1.1253	-0.116386	0.000149817	0.00920668
ap_24720	A0A0D6QSF5_ARACUUncharacterized protein OS=Araucaria cunninghamii OX=56994 PE=4 SV=1	-1.12731	1.27906	7.58445e-05	0.00530275
ap_21657	A0A061SPA8_9CHLO NAD(P)H dehydrogenase (quinone) OS=Tetraselmis sp. GSL018 OX=582737 GN=WRBA PE=3 SV=1	-1.13187	0.440209	9.91765e-05	0.00663602
ap_1731	A0A5N6KUD8_9ROSIUncharacterized protein OS=Carpinus fangiana OX=176857 GN=FH972_022401 PE=4 SV=1	-1.13328	0.449706	9.25948e-05	0.00624935
ap_88580	A0A6A2ZLK2_HIBSYGlutathione transferase OS=Hibiscus syriacus OX=106335 GN=F3Y22_tig00110863pilonHSYRG00024 PE=4 SV=1	-1.13991	0.0589517	0.000113544	0.00728425
ap_13411	A0A1Y5I920_OSTTADUF1989 domain-containing protein OS=Ostreococcus tauri OX=70448 GN=BE221DRAFT_201006 PE=4 SV=1	-1.14166	0.528526	8.51552e-05	0.00581446
ap_38142	A0A5N6L3F5_9ROSIProtein kinase domain-containing protein OS=Carpinus fangiana OX=176857 GN=FH972_026244 PE=4 SV=1	-1.14187	0.782577	7.361e-05	0.00516198
ap_76034	A0A1U7ZDU6_NELNU protein-lysine methyltransferase METTL21D OS=Nelumbo nucifera OX=4432 GN=LOC104589084 PE=4 SV=1	-1.14287	0.471794	8.31303e-05	0.00570959
ap_46705	---NA---	-1.14355	2.60202	4.33904e-05	0.00319638
ap_76588	A9P249_PICSIRING-type E3 ubiquitin transferase OS=Picea sitchensis OX=3332 PE=2 SV=1	-1.1464	0.837152	6.75093e-05	0.0047772
ap_1203	A0A5N6L324_9ROSI NADPH-dependent diflavin oxidoreductase 1 OS=Carpinus fangiana OX=176857 GN=FH972_026114 PE=3 SV=1	-1.15048	0.525116	7.32424e-05	0.00515168
ap_17780	A0A6L2NXP7_TANCIRT_RNaseH domain-containing protein OS=Tanacetum cinerariifolium OX=118510 GN=Tci_062928 PE=4 SV=1	-1.16478	0.953861	5.04891e-05	0.00363896
ap_73504	A0A1U8AE98_NELNUsubtilisin-like protease SBT3.9 OS=Nelumbo nucifera OX=4432 GN=LOC104602026 PE=3 SV=1	-1.16576	2.31839	3.1262e-05	0.00242191
ap_13467	A0A5N6L4E8_9ROSIPKS_ER domain-containing protein OS=Carpinus fangiana OX=176857 GN=FH972_026574 PE=3 SV=1	-1.16748	1.64601	3.75354e-05	0.00282751
ap_54285	A0A1Y1HWQ4_KLENIShort chain dehydrogenase/reductase protein OS=Klebsormidium nitens OX=105231 GN=KFL_000660310 PE=4 SV=1	-1.16839	1.24715	4.08892e-05	0.0030409
ap_88590	---NA---	-1.16841	0.904688	3.9458e-05	0.00294384
ap_88278	A0A5N6L3S7_9ROSIAminotran_1_2 domain-containing protein OS=Carpinus fangiana OX=176857 GN=FH972_025496 PE=4 SV=1	-1.17148	2.99471	2.69885e-05	0.002122
ap_23528	---NA---	-1.1715	1.79968	3.23357e-05	0.00247575
ap_78646	---NA---	-1.17242	0.267007	6.42572e-05	0.0045748
ap_60584	A0A1J3I946_NOCCA40S ribosomal protein S28 (Fragment) OS=Noccaea caerulescens OX=107243 GN=LE_TR14217_c0_g1_i1_g.45287 PE=3 SV=1	-1.18419	0.249935	5.0902e-05	0.00365742
ap_24102	A0A5N6KQM1_9ROSICarboxypeptidase OS=Carpinus fangiana OX=176857 GN=FH972_021892 PE=3 SV=1	-1.18438	0.509413	4.55623e-05	0.00331455
ap_27519	---NA---	-1.18648	1.16567	3.1173e-05	0.00242191
ap_27804	A0A5N6KSK6_9ROSIIsocitrate lyase OS=Carpinus fangiana OX=176857 GN=FH972_022553 PE=3 SV=1	-1.19249	0.923906	3.13484e-05	0.00242191
ap_1068	---NA---	-1.1954	2.08809	2.13333e-05	0.00173221
ap_22680	A0A1D1YN89_9ARAETransketolase (Fragment) OS=Anthurium amnicola OX=1678845 GN=SPBC2G5.05_3 PE=3 SV=1	-1.19777	0.316004	4.36578e-05	0.00320596
ap_70359	A0A2R6W3H8_MARPO RPA_C domain-containing protein OS=Marchantia polymorpha OX=3197 GN=MARPO_0166s0018 PE=3 SV=1	-1.21158	1.11053	2.29861e-05	0.00182844
ap_56977	---NA---	-1.21164	-0.0676226	4.76137e-05	0.00345302
ap_76078	---NA---	-1.21348	-0.265054	5.57635e-05	0.00399445
ap_56949	A0A5N6KSE7_9ROSIUncharacterized protein OS=Carpinus fangiana OX=176857 GN=FH972_022277 PE=3 SV=1	-1.21504	-0.250962	5.04619e-05	0.00363896
ap_53322	RL35_WHEAT60S ribosomal protein L35 OS=Triticum aestivum OX=4565 GN=RPL35 PE=1 SV=1	-1.21606	-0.0365458	4.42578e-05	0.00323984
ap_54108	A0A2P6SMC1_ROSCHProtein kinase domain-containing protein OS=Rosa chinensis OX=74649 GN=RchiOBHm_Chr1g0374291 PE=3 SV=1	-1.21645	0.968217	2.23735e-05	0.00178926
ap_12481	A0A0A9JC40_ARUDORad51a OS=Arundo donax OX=35708 PE=3 SV=1	-1.21998	2.07905	1.43951e-05	0.0012543
ap_26483	A0A438FA59_VITVILINE-1 reverse transcriptase-like OS=Vitis vinifera OX=29760 GN=LIN1_114 PE=4 SV=1	-1.2212	0.845945	2.1802e-05	0.00176166
ap_43459	---NA---	-1.22383	0.924735	2.10029e-05	0.00171489
ap_79310	A9NZE2_PICSI NmrA domain-containing protein OS=Picea sitchensis OX=3332 PE=2 SV=1	-1.22756	-0.196908	3.10664e-05	0.00242191
ap_16602	B8LRB4_PICSITIR domain-containing protein OS=Picea sitchensis OX=3332 PE=2 SV=1	-1.23306	1.1229	1.61835e-05	0.00138432
ap_87056	---NA---	-1.23884	2.17279	1.06151e-05	0.000954337
ap_59263	A0A0D6R7J9_ARACUHABP4_PAI-RBP1 domain-containing protein OS=Araucaria cunninghamii OX=56994 PE=4 SV=1	-1.23901	0.816282	1.75626e-05	0.00148059
ap_68354	A0A5N6KP56_9ROSIUncharacterized protein OS=Carpinus fangiana OX=176857 GN=FH972_021345 PE=4 SV=1	-1.24117	1.30072	1.3641e-05	0.00120205
ap_19337	---NA---	-1.24295	2.89039	8.96373e-06	0.000820867
ap_89825	A0A7M1IM00_9SPERClass III HD-Zip protein OS=Keteleeria evelyniana OX=123598 GN=C3HDZ_D PE=2 SV=1	-1.24411	1.05058	1.43376e-05	0.00125398
ap_48972	A0A1D1Z846_9ARAEElongation factor 1-gamma OS=Anthurium amnicola OX=1678845 GN=EEF1G_2 PE=4 SV=1	-1.2457	0.35132	2.13633e-05	0.00173221
ap_57736	---NA---	-1.2469	0.573402	1.75114e-05	0.00148059
ap_58978	A0A1D1ZKH5_9ARAEPutative flavoprotein C26F1.14C OS=Anthurium amnicola OX=1678845 GN=SPAC26F1.14c_1 PE=4 SV=1	-1.24764	0.689639	1.61322e-05	0.00138432
ap_25414	A0A1D1YTG6_9ARAETubulin alpha chain (Fragment) OS=Anthurium amnicola OX=1678845 GN=alphaTub84B PE=3 SV=1	-1.24932	-0.565971	4.15838e-05	0.00308275
ap_22768	A0A5N6KZI5_9ROSIPeptidase A1 domain-containing protein OS=Carpinus fangiana OX=176857 GN=FH972_024920 PE=3 SV=1	-1.25244	0.385182	1.90806e-05	0.00159132
ap_78236	A0A1D1Z6L5_9ARAEGlucose-repressible gene protein (Fragment) OS=Anthurium amnicola OX=1678845 GN=grg-1_1 PE=4 SV=1	-1.25658	1.29685	1.06255e-05	0.000954337
ap_59239	---NA---	-1.25768	0.583787	1.4912e-05	0.00128496
ap_54605	---NA---	-1.25811	1.06422	1.17022e-05	0.00103905
ap_25305	A0A5N6KVE5_9ROSIObg domain-containing protein OS=Carpinus fangiana OX=176857 GN=FH972_023521 PE=4 SV=1	-1.26024	0.0888516	2.09801e-05	0.00171489
ap_28992	A0A5N6KVS4_9ROSIPeptidase A1 domain-containing protein OS=Carpinus fangiana OX=176857 GN=FH972_022880 PE=3 SV=1	-1.26031	1.4851	9.37437e-06	0.000851791
ap_42493	A0A2Z2PC79_GINBIGlycosyltransferase OS=Ginkgo biloba OX=3311 GN=UGT7 PE=2 SV=1	-1.26629	5.37411	5.16452e-06	0.000500422
ap_77521	A9NVZ8_PICSIPatatin OS=Picea sitchensis OX=3332 PE=2 SV=1	-1.26848	1.45137	8.24861e-06	0.000770487
ap_21441	---NA---	-1.2704	3.39915	5.34733e-06	0.000511766
ap_27343	A0A1D1YZV5_9ARAERhamnolipids biosynthesis 3-oxoacyl-	-1.2705	1.91476	6.72771e-06	0.000636055
ap_72296	A0A5B8LE53_PINTAALLW1950 OS=Pinus taeda OX=3352 PE=2 SV=1	-1.271	0.423769	1.33524e-05	0.00118108
ap_34762	A0A7J7Q9E0_9CHLOP-loop containing nucleoside triphosphate hydrolase protein OS=Scenedesmus sp. NREL 46B-D3 OX=2650976 GN=COO60DRAFT_1294235 PE=3 SV=1	-1.27109	0.207276	1.64593e-05	0.00140277
ap_21914	A0A5N6KSD3_9ROSIRNB domain-containing protein OS=Carpinus fangiana OX=176857 GN=FH972_021765 PE=4 SV=1	-1.27478	0.272996	1.45214e-05	0.00126061
ap_11195	A0A5N6KNK0_9ROSIInositol-3-phosphate synthase OS=Carpinus fangiana OX=176857 GN=FH972_021042 PE=3 SV=1	-1.28149	-0.0998742	1.81387e-05	0.00152365
ap_25740	Q6WE85_PINMOPutative NBS-LRR protein G8029 (Fragment) OS=Pinus monticola OX=3345 GN=RGA PE=4 SV=1	-1.28424	0.894172	8.79388e-06	0.000811678
ap_80020	A0A5N6KPD7_9ROSIHEME_HALOPEROXIDASE domain-containing protein OS=Carpinus fangiana OX=176857 GN=FH972_021435 PE=4 SV=1	-1.29018	0.0404484	1.46119e-05	0.00126377
ap_258	---NA---	-1.29204	0.282973	1.15733e-05	0.00103152
ap_78736	---NA---	-1.29511	-0.326847	1.94163e-05	0.00161356
ap_85483	D5A8F2_PICSI MFS domain-containing protein OS=Picea sitchensis OX=3332 PE=2 SV=1	-1.30359	0.394657	7.38629e-06	0.000695502
ap_28572	---NA---	-1.30503	1.0587	5.55668e-06	0.000529631
ap_41946	---NA---	-1.31005	1.46174	4.17898e-06	0.000426147
ap_34611	A0A1D1XJE3_9ARAECytoplasmic tRNA 2-thiolation protein 2 (Fragment) OS=Anthurium amnicola OX=1678845 GN=NCS2_0 PE=4 SV=1	-1.31198	4.93205	2.41826e-06	0.000271496
ap_23025	---NA---	-1.31209	2.03596	3.32556e-06	0.000352993
ap_70960	TPSD6_ABIGRCamphene synthase, chloroplastic OS=Abies grandis OX=46611 GN=ag6 PE=1 SV=1	-1.317	-0.174525	7.8182e-06	0.000733215
ap_58946	A0A5N6L4Q0_9ROSI MFS domain-containing protein OS=Carpinus fangiana OX=176857 GN=FH972_026673 PE=4 SV=1	-1.31789	1.36145	3.87314e-06	0.00040198
ap_56012	A0A1D1Z6L5_9ARAEGlucose-repressible gene protein (Fragment) OS=Anthurium amnicola OX=1678845 GN=grg-1_1 PE=4 SV=1	-1.31973	0.901582	4.89559e-06	0.000485391
ap_5952	A9NKL0_PICSIU6 snRNA-associated Sm-like protein LSm5 OS=Picea sitchensis OX=3332 GN=LSM5 PE=2 SV=1	-1.32455	2.37817	2.5052e-06	0.000279911
ap_36748	A0A5N6KXG6_9ROSIRibonuclease P OS=Carpinus fangiana OX=176857 GN=FH972_024001 PE=3 SV=1	-1.3259	2.00444	2.6778e-06	0.000293012
ap_71333	A0A5N6KWY1_9ROSI DLH domain-containing protein OS=Carpinus fangiana OX=176857 GN=FH972_023260 PE=4 SV=1	-1.32759	0.696778	4.78401e-06	0.00047742
ap_56510	A0A1D1ZDR3_9ARAEPutative disulfide bond reductase yfcG (Fragment) OS=Anthurium amnicola OX=1678845 GN=yfcG_1 PE=3 SV=1	-1.32809	0.577584	5.07749e-06	0.000496107
ap_31990	B6SNL4_MAIZE60S ribosomal protein L13a-2 OS=Zea mays OX=4577 PE=2 SV=1	-1.3288	0.469969	5.30148e-06	0.000509466
ap_60516	A0A0D6QVF0_ARACU40S ribosomal protein S6 OS=Araucaria cunninghamii OX=56994 PE=3 SV=1	-1.32921	0.757264	4.51953e-06	0.000456884
ap_60670	A0A0D6QX24_ARACU6-phosphogluconate dehydrogenase, decarboxylating OS=Araucaria cunninghamii OX=56994 PE=3 SV=1	-1.33107	0.99035	3.76309e-06	0.000392303
ap_64087	---NA---	-1.33282	3.38175	1.87521e-06	0.000221161
ap_14941	---NA---	-1.33295	1.89932	2.40508e-06	0.000271321
ap_13433	A0A5N6KXX2_9ROSIBifunctional lycopene cyclase/phytoene synthase OS=Carpinus fangiana OX=176857 GN=FH972_024261 PE=3 SV=1	-1.33585	3.57482	1.7445e-06	0.00020891
ap_26629	A0A0D6RA38_ARACURibosomal protein L19 OS=Araucaria cunninghamii OX=56994 PE=3 SV=1	-1.33864	0.737793	3.92258e-06	0.000403525
ap_20372	A0A6I9QE94_ELAGVGlycerophosphodiester phosphodiesterase OS=Elaeis guineensis var. tenera OX=51953 GN=LOC105034279 PE=4 SV=1	-1.34208	0.64733	3.9018e-06	0.000403163
ap_71291	Q8LKJ3_ABIGRGeranyl diphosphate synthase OS=Abies grandis OX=46611 GN=GPPS1 PE=2 SV=1	-1.34354	1.96401	1.9664e-06	0.000230751
ap_27858	F2DVS4_HORVVAconitate hydratase, mitochondrial OS=Hordeum vulgare subsp. vulgare OX=112509 PE=2 SV=1	-1.34729	0.309915	4.55513e-06	0.000457537
ap_22048	CYC_STELPCytochrome c OS=Stellaria longipes OX=19744 PE=3 SV=1	-1.35427	0.252271	4.49407e-06	0.000456285
ap_79582	---NA---	-1.35599	1.78687	1.67176e-06	0.000202274
ap_1679	---NA---	-1.36374	0.715284	2.58501e-06	0.000284742
ap_61446	A0A5N6KNJ2_9ROSICytochrome c domain-containing protein OS=Carpinus fangiana OX=176857 GN=FH972_020966 PE=4 SV=1	-1.36544	0.112592	3.9746e-06	0.000407083
ap_19894	A0A5N6KUX6_9ROSIPeptidase S53 domain-containing protein OS=Carpinus fangiana OX=176857 GN=FH972_023180 PE=4 SV=1	-1.36884	0.728915	2.5788e-06	0.000284742
ap_82084	A0A438KB95_VITVIPutative ribonuclease H protein OS=Vitis vinifera OX=29760 GN=VvCHDp000001_931 PE=4 SV=1	-1.37143	1.04472	1.76032e-06	0.00020973
ap_5063	A9NMU9_PICSIFe2OG dioxygenase domain-containing protein OS=Picea sitchensis OX=3332 PE=2 SV=1	-1.38512	2.19622	9.45089e-07	0.000119944
ap_30914	A0A5N6KVM4_9ROSILactoylglutathione lyase OS=Carpinus fangiana OX=176857 GN=FH972_023416 PE=3 SV=1	-1.38647	0.493702	2.09458e-06	0.000242142
ap_29319	---NA---	-1.38657	0.554348	2.14488e-06	0.000246735
ap_51656	A0A072VQ69_MEDTRAmino-acid permease BAT1-like protein OS=Medicago truncatula OX=3880 GN=25485463 PE=4 SV=1	-1.38976	0.217211	2.68519e-06	0.000293012
ap_54447	A0A150GE32_GONPE MFS domain-containing protein OS=Gonium pectorale OX=33097 GN=GPECTOR_30g189 PE=4 SV=1	-1.39061	1.39288	1.15733e-06	0.000144524
ap_64551	A0A6A5KXR1_LUPALABC transporter domain-containing protein (Fragment) OS=Lupinus albus OX=3870 GN=Lal_00013175 PE=4 SV=1	-1.39186	0.175152	2.57695e-06	0.000284742
ap_887	A0A1D1XR95_9ARAEAquaporin TIP2-3 OS=Anthurium amnicola OX=1678845 GN=TIP2-3_1 PE=3 SV=1	-1.39274	0.257592	2.31725e-06	0.000263964
ap_36310	A0A5N6KUK9_9ROSIUncharacterized protein OS=Carpinus fangiana OX=176857 GN=FH972_023140 PE=4 SV=1	-1.39697	0.885426	1.39631e-06	0.000170651
ap_30062	D8RKK5_SELMLGlycosyltransferase, CAZy family GT2 OS=Selaginella moellendorffii OX=88036 GN=GT2A5/6 PE=4 SV=1	-1.39772	0.344841	2.04277e-06	0.000238514
ap_54462	---NA---	-1.4017	0.238899	2.07739e-06	0.00024135
ap_42272	A0A5N6KS67_9ROSIPKS_ER domain-containing protein OS=Carpinus fangiana OX=176857 GN=FH972_022405 PE=4 SV=1	-1.4108	1.00735	9.7362e-07	0.000122897
ap_57644	---NA---	-1.41358	0.661607	1.09817e-06	0.000137874
ap_5170	---NA---	-1.41368	0.315009	1.70318e-06	0.000205013
ap_16720	A0A7J6VNB3_THATHE3 ubiquitin-protein ligase upl3 (Fragment) OS=Thalictrum thalictroides OX=46969 GN=FRX31_024571 PE=4 SV=1	-1.41817	0.994186	9.21136e-07	0.000117746
ap_11870	---NA---	-1.42314	1.59083	5.98349e-07	8.03026e-05
ap_66580	A0A5N6KWM8_9ROSI MFS domain-containing protein OS=Carpinus fangiana OX=176857 GN=FH972_023958 PE=4 SV=1	-1.42334	0.33787	1.4031e-06	0.000170651
ap_72131	---NA---	-1.42746	0.433539	1.17474e-06	0.000145918
ap_24307	A4S765_OSTLUO-acetylserine sulfhydrylase/homocysteine synthase OS=Ostreococcus lucimarinus (strain CCE9901) OX=436017 GN=CYSD PE=3 SV=1	-1.43045	0.223955	1.33988e-06	0.000164679
ap_32359	F2E0R1_HORVVPredicted protein OS=Hordeum vulgare subsp. vulgare OX=112509 PE=2 SV=1	-1.4313	2.55448	3.73025e-07	5.31152e-05
ap_75752	---NA---	-1.43453	1.62467	4.81711e-07	6.65616e-05
ap_1408	A0A5N6KS00_9ROSIUncharacterized protein OS=Carpinus fangiana OX=176857 GN=FH972_022138 PE=4 SV=1	-1.4354	0.86075	7.32745e-07	9.66726e-05
ap_73117	A0A0D6R1R7_ARACUGlycosyltransferase OS=Araucaria cunninghamii OX=56994 PE=3 SV=1	-1.44588	1.77998	3.77665e-07	5.31279e-05
ap_20486	A0A5J4XQU1_9CHLOUncharacterized protein OS=Trebouxia sp. A1-2 OX=2608996 GN=FRX49_08492 PE=3 SV=1	-1.44679	0.356884	8.9468e-07	0.000115428
ap_45727	A0A1D1Y5S1_9ARAEAmmonia transport outward protein 2 OS=Anthurium amnicola OX=1678845 GN=ATO2_2 PE=3 SV=1	-1.44749	2.21964	3.06567e-07	4.44655e-05
ap_56296	---NA---	-1.44915	0.478569	7.72651e-07	0.000100799
ap_22141	---NA---	-1.4547	2.35188	2.52999e-07	3.81164e-05
ap_32251	---NA---	-1.45563	1.65749	3.2893e-07	4.71237e-05
ap_86025	---NA---	-1.4563	0.110941	9.22729e-07	0.000117746
ap_91057	B8LL97_PICSIPNP_UDP_1 domain-containing protein OS=Picea sitchensis OX=3332 PE=2 SV=1	-1.45692	0.768314	5.05155e-07	6.91063e-05
ap_76393	---NA---	-1.45813	0.427474	7.4752e-07	9.80679e-05
ap_3866	O65860_PICABAquaporin-like protein OS=Picea abies OX=3329 GN=MIPr PE=2 SV=1	-1.45977	2.65958	2.2316e-07	3.43944e-05
ap_71580	A0A0A7RIT8_PICAB SOC1 OS=Picea abies OX=3329 PE=2 SV=1	-1.47665	1.26436	2.90335e-07	4.26409e-05
ap_11489	---NA---	-1.47774	0.351299	5.09423e-07	6.9163e-05
ap_31793	A0A0C9RUB4_9SPERTSA: Wollemia nobilis Ref_Wollemi_Transcript_12730_1914 transcribed RNA sequence OS=Wollemia nobilis OX=56998 PE=3 SV=1	-1.48559	0.891769	2.68561e-07	3.99455e-05
ap_86920	A0A6P5RFK1_PRUAVABC transporter G family member 36-like OS=Prunus avium OX=42229 GN=LOC110747922 PE=4 SV=1	-1.48604	1.16255	2.20189e-07	3.4279e-05
ap_22514	A0A5N6KZM5_9ROSICatalase-peroxidase OS=Carpinus fangiana OX=176857 GN=FH972_024842 PE=3 SV=1	-1.48816	0.327957	4.81291e-07	6.65616e-05
ap_25423	---NA---	-1.48904	0.081509	5.70031e-07	7.69442e-05
ap_9081	A0A6C0WYI3_PINMSGeranyl diphosphate synthase OS=Pinus massoniana OX=88730 GN=GPPS PE=2 SV=1	-1.48932	1.51307	1.92159e-07	3.05258e-05
ap_62772	A0A1D1XCA7_9ARAEGlutathione reductase OS=Anthurium amnicola OX=1678845 GN=glr-1_2 PE=3 SV=1	-1.50199	0.215377	3.91744e-07	5.47784e-05
ap_72742	A0A1D1XDD1_9ARAE Polyadenylate-binding protein OS=Anthurium amnicola OX=1678845 GN=PAB1_9 PE=3 SV=1	-1.5027	-0.209072	7.22062e-07	9.58045e-05
ap_23476	A0A5B7C376_DAVINPutative Helicase conserved C-terminal domain (Fragment) OS=Davidia involucrata OX=16924 GN=Din_045060 PE=4 SV=1	-1.50509	1.21676	1.68562e-07	2.73352e-05
ap_89085	A0A1J3I5V1_NOCCARetrovirus-related Pol polyprotein from transposon TNT 1-94 (Fragment) OS=Noccaea caerulescens OX=107243 GN=LE_TR2912_c10_g1_i1_g.8296 PE=4 SV=1	-1.50733	0.305349	3.27282e-07	4.71237e-05
ap_77741	---NA---	-1.5118	-0.494716	8.39544e-07	0.000108917
ap_57384	A0A5N6KUT3_9ROSI HEME_HALOPEROXIDASE domain-containing protein OS=Carpinus fangiana OX=176857 GN=FH972_023218 PE=4 SV=1	-1.51425	2.06229	9.09494e-08	1.62126e-05
ap_30456	B9TG56_RICCONitrate reductase, putative OS=Ricinus communis OX=3988 GN=RCOM_1852240 PE=4 SV=1	-1.51478	1.04101	1.56865e-07	2.6165e-05
ap_24788	A0A5N6KWH6_9ROSIAMP-binding domain-containing protein OS=Carpinus fangiana OX=176857 GN=FH972_023757 PE=4 SV=1	-1.52325	0.797829	1.66048e-07	2.72118e-05
ap_31997	F2E4C6_HORVVPhosphoenolpyruvate carboxykinase (ATP) OS=Hordeum vulgare subsp. vulgare OX=112509 PE=2 SV=1	-1.52714	0.251188	2.60601e-07	3.901e-05
ap_11362	A0A5B7C376_DAVINPutative Helicase conserved C-terminal domain (Fragment) OS=Davidia involucrata OX=16924 GN=Din_045060 PE=4 SV=1	-1.53146	1.09664	1.16683e-07	2.0487e-05
ap_29852	A0A438ETV7_VITVITetratricopeptide repeat protein SKI3 OS=Vitis vinifera OX=29760 GN=SKI3_5 PE=4 SV=1	-1.54439	0.476192	1.29358e-07	2.22115e-05
ap_84976	---NA---	-1.54973	1.74617	5.73594e-08	1.05469e-05
ap_21004	A0A5N6KV08_9ROSIAcetyl-coenzyme A synthetase OS=Carpinus fangiana OX=176857 GN=FH972_023233 PE=3 SV=1	-1.55073	1.23697	7.72668e-08	1.40964e-05
ap_13794	A9TG35_PHYPAPredicted protein OS=Physcomitrium patens OX=3218 GN=PHYPA_017601 PE=3 SV=1	-1.55211	3.73466	3.25901e-08	6.4953e-06
ap_17677	B8LRT5_PICSIEpimerase domain-containing protein OS=Picea sitchensis OX=3332 PE=2 SV=1	-1.57803	3.44845	2.02428e-08	4.18328e-06
ap_34051	A0A5N5GQX7_9ROSAMFS domain-containing protein OS=Pyrus ussuriensis x Pyrus communis OX=2448454 GN=D8674_013875 PE=4 SV=1	-1.58383	0.0972846	1.03432e-07	1.8298e-05
ap_27904	A0A1D1XZJ9_9ARAE60S ribosomal protein L17 (Fragment) OS=Anthurium amnicola OX=1678845 GN=RPL17_9 PE=3 SV=1	-1.58384	0.508664	7.82778e-08	1.41701e-05
ap_62945	---NA---	-1.58395	-0.236846	2.49955e-07	3.79023e-05
ap_13380	A0A1Y1HRD9_KLENISulfite oxidase OS=Klebsormidium nitens OX=105231 GN=KFL_000250040 PE=4 SV=1	-1.58614	-0.294397	1.95039e-07	3.0774e-05
ap_30425	A0A5N6L4E8_9ROSIPKS_ER domain-containing protein OS=Carpinus fangiana OX=176857 GN=FH972_026574 PE=3 SV=1	-1.58904	0.0729528	1.23888e-07	2.14299e-05
ap_31439	A0A5N6KUX6_9ROSIPeptidase S53 domain-containing protein OS=Carpinus fangiana OX=176857 GN=FH972_023180 PE=4 SV=1	-1.59295	1.03084	4.13655e-08	8.04972e-06
ap_38374	---NA---	-1.59459	1.26165	3.28214e-08	6.4953e-06
ap_57784	---NA---	-1.60616	0.486003	5.13896e-08	9.6004e-06
ap_20959	A0A5N6KN83_9ROSIMFS domain-containing protein OS=Carpinus fangiana OX=176857 GN=FH972_021030 PE=4 SV=1	-1.60625	0.950556	3.33989e-08	6.55404e-06
ap_8661	---NA---	-1.63591	0.756877	2.48556e-08	5.0472e-06
ap_11758	A0A5N6KRK7_9ROSIHEME_HALOPEROXIDASE domain-containing protein OS=Carpinus fangiana OX=176857 GN=FH972_021461 PE=4 SV=1	-1.63886	3.17279	6.29005e-09	1.42607e-06
ap_62788	---NA---	-1.64077	0.993188	1.69005e-08	3.52375e-06
ap_57420	---NA---	-1.65152	1.13145	1.1396e-08	2.4871e-06
ap_10816	A0A0D6QV09_ARACUAldedh domain-containing protein OS=Araucaria cunninghamii OX=56994 PE=3 SV=1	-1.65464	3.46227	4.38945e-09	1.03538e-06
ap_44626	A0A5N6L236_9ROSIMFS domain-containing protein OS=Carpinus fangiana OX=176857 GN=FH972_025605 PE=3 SV=1	-1.65882	0.805008	1.42079e-08	3.01621e-06
ap_22841	---NA---	-1.66074	2.21956	5.1125e-09	1.18205e-06
ap_18075	---NA---	-1.66112	4.05158	3.61088e-09	8.69293e-07
ap_37992	A0A5N6L4T0_9ROSIWSC domain-containing protein OS=Carpinus fangiana OX=176857 GN=FH972_026709 PE=4 SV=1	-1.67759	0.126411	2.13881e-08	4.38118e-06
ap_21200	A0A5N6L2S3_9ROSIFlavin-containing monooxygenase OS=Carpinus fangiana OX=176857 GN=FH972_026042 PE=3 SV=1	-1.69491	1.6042	3.80538e-09	9.06769e-07
ap_32721	---NA---	-1.70043	0.657433	7.62829e-09	1.71284e-06
ap_53204	---NA---	-1.70192	0.0981422	1.30637e-08	2.79875e-06
ap_1285	A0A5J4XHU9_9CHLOEndonuclease-reverse transcriptase (Fragment) OS=Trebouxia sp. A1-2 OX=2608996 GN=FRX49_12133 PE=4 SV=1	-1.70563	-0.53706	4.63638e-08	8.80234e-06
ap_33904	Q8L8J1_PINTATIR/NBS (Fragment) OS=Pinus taeda OX=3352 PE=2 SV=1	-1.70847	2.19321	2.07167e-09	5.25844e-07
ap_14337	A0A1D1YAU0_9ARAEmTERF domain-containing protein 3, mitochondrial (Fragment) OS=Anthurium amnicola OX=1678845 GN=MTERFD3_3 PE=3 SV=1	-1.71762	0.245421	9.34175e-09	2.07761e-06
ap_79604	A0A5N6L1W3_9ROSIHEME_HALOPEROXIDASE domain-containing protein OS=Carpinus fangiana OX=176857 GN=FH972_025647 PE=3 SV=1	-1.7333	0.741745	3.44517e-09	8.38037e-07
ap_10727	S5MJZ5_PICABDAL19 protein OS=Picea abies OX=3329 GN=DAL19 PE=2 SV=1	-1.75653	0.278519	4.66679e-09	1.08979e-06
ap_85346	A0A2G3CIV6_CAPCHHistone H2B OS=Capsicum chinense OX=80379 GN=BC332_14334 PE=3 SV=1	-1.77179	1.38361	1.02578e-09	2.76481e-07
ap_5642	A9NRA0_PICSIBet_v_1 domain-containing protein OS=Picea sitchensis OX=3332 PE=2 SV=1	-1.79527	1.03808	7.56504e-10	2.10308e-07
ap_26652	A0A5N6KUX6_9ROSIPeptidase S53 domain-containing protein OS=Carpinus fangiana OX=176857 GN=FH972_023180 PE=4 SV=1	-1.80218	1.04819	6.89857e-10	1.94091e-07
ap_14197	D5ADC1_PICSI SANT domain-containing protein OS=Picea sitchensis OX=3332 PE=2 SV=1	-1.82477	2.54416	1.52389e-10	4.56228e-08
ap_13652	F2XF99_9SPER(E,E)-alpha-farnesene synthase/(E)-beta-ocimene synthase OS=Picea engelmannii x Picea glauca OX=373101 PE=2 SV=1	-1.832	3.60036	1.01083e-10	3.18984e-08
ap_32461	---NA---	-1.89933	0.427716	2.0921e-10	6.10683e-08
ap_28434	A0A5N6L6H8_9ROSIUncharacterized protein OS=Carpinus fangiana OX=176857 GN=FH972_027271 PE=4 SV=1	-1.90471	2.0282	3.72033e-11	1.2411e-08
ap_39185	A0A5N6KQ29_9ROSISuccinate-semialdehyde dehydrogenase OS=Carpinus fangiana OX=176857 GN=FH972_021474 PE=3 SV=1	-1.91167	0.828422	9.50993e-11	3.04214e-08
ap_84326	---NA---	-1.92059	0.222277	1.96681e-10	5.8138e-08
ap_83306	---NA---	-1.92427	-0.0671027	1.44162e-10	4.37204e-08
ap_10990	A0A2N9FTT1_FAGSYLRRNT_2 domain-containing protein OS=Fagus sylvatica OX=28930 GN=FSB_LOCUS18540 PE=4 SV=1	-1.95772	3.50086	5.87704e-12	2.17842e-09
ap_66200	A9NL11_PICSIThioredoxin domain-containing protein OS=Picea sitchensis OX=3332 PE=2 SV=1	-1.96098	0.944282	3.00624e-11	1.01741e-08
ap_12016	---NA---	-2.01245	1.05835	8.30387e-12	3.02988e-09
ap_7058	V9Y2D8_PICGLIsoprenyl diphosphate synthase (Fragment) OS=Picea glauca OX=3330 PE=2 SV=1	-2.02562	0.24117	2.29459e-11	7.8799e-09
ap_88221	C7ASJ0_PICGL CYP720B4 OS=Picea glauca OX=3330 PE=3 SV=1	-2.03872	4.44373	8.05099e-13	3.48161e-10
ap_50175	---NA---	-2.06892	0.808131	2.76145e-12	1.13132e-09
ap_714	A0A5N6KUT3_9ROSIHEME_HALOPEROXIDASE domain-containing protein OS=Carpinus fangiana OX=176857 GN=FH972_023218 PE=4 SV=1	-2.11473	1.10665	8.58245e-13	3.57888e-10
ap_1023	Q675K8_PICABE,E-alpha-farnesene synthase OS=Picea abies OX=3329 GN=TPS-Far PE=2 SV=1	-2.15954	3.0354	5.54857e-14	2.49174e-11
ap_35469	A0A6J0ZRY1_9ROSIE3 ubiquitin-protein ligase MIEL1-like OS=Herrania umbratica OX=108875 GN=LOC110411576 PE=4 SV=1	-2.15977	-0.665557	1.90821e-11	6.65083e-09
ap_25012	K7P4B3_LARDCUncharacterized protein (Fragment) OS=Larix decidua OX=71402 GN=CL3770Contig1_01 PE=4 SV=1	-2.19059	-0.44634	4.4817e-12	1.74428e-09
ap_90367	C0PPX1_PICSINB-ARC domain-containing protein OS=Picea sitchensis OX=3332 PE=2 SV=1	-2.1915	1.42339	9.93464e-14	4.37724e-11
ap_2600	A0A075M5M6_9SPERPutative proline-rich arabinogalactan protein (Fragment) OS=Pinus hwangshanensis OX=88727 GN=AGP4 PE=4 SV=1	-2.19992	2.91751	2.0424e-14	9.53882e-12
ap_32010	---NA---	-2.25629	1.3657	1.43945e-14	6.86001e-12
ap_72450	D5ADC1_PICSI SANT domain-containing protein OS=Picea sitchensis OX=3332 PE=2 SV=1	-2.27007	0.827023	4.31379e-14	1.97521e-11
ap_16559	D5ADC1_PICSISANT domain-containing protein OS=Picea sitchensis OX=3332 PE=2 SV=1	-2.36617	1.97906	8.63038e-16	4.47859e-13
ap_72988	---NA---	-2.37995	1.24146	1.04589e-15	5.19652e-13
ap_13580	---NA---	-2.44601	0.525057	1.70142e-15	8.27743e-13
ap_78725	D5ADC1_PICSISANT domain-containing protein OS=Picea sitchensis OX=3332 PE=2 SV=1	-2.4553	2.08369	8.06733e-17	4.70971e-14
ap_78908	---NA---	-2.53588	1.7302	1.20747e-17	7.22996e-15
ap_22702	D5ADC1_PICSISANT domain-containing protein OS=Picea sitchensis OX=3332 PE=2 SV=1	-2.54083	2.84493	3.30977e-18	2.03394e-15
ap_71523	W1P2Q7_AMBTCSANT domain-containing protein OS=Amborella trichopoda OX=13333 GN=AMTR_s00045p00040070 PE=4 SV=1	-2.55468	3.5005	1.68257e-18	1.06193e-15
ap_17684	A0A4Y1RB80_PRUDUTransposable element protein OS=Prunus dulcis OX=3755 GN=Prudu_011496 PE=4 SV=1	-2.60333	0.000873261	1.75268e-16	9.30195e-14
ap_16219	I0YNM4_COCSCChlorophyll a-b binding protein, chloroplastic OS=Coccomyxa subellipsoidea (strain C-169) OX=574566 GN=COCSUDRAFT_38026 PE=3 SV=1	-2.66006	2.13047	2.84724e-19	1.84691e-16
ap_47192	---NA---	-2.67119	3.2679	6.70283e-20	4.60366e-17
ap_26114	D5ADC1_PICSISANT domain-containing protein OS=Picea sitchensis OX=3332 PE=2 SV=1	-2.75211	1.68928	5.59901e-20	3.96207e-17
ap_86407	I0YNM4_COCSCChlorophyll a-b binding protein, chloroplastic OS=Coccomyxa subellipsoidea (strain C-169) OX=574566 GN=COCSUDRAFT_38026 PE=3 SV=1	-2.76519	1.50571	5.26594e-20	3.84282e-17
ap_11916	---NA---	-2.78843	1.35814	2.52374e-20	1.96448e-17
ap_216	---NA---	-2.9403	0.309294	6.36184e-21	5.30578e-18
ap_72505	B3VSA1_9CHLO Ribulose bisphosphate carboxylase small subunit OS=Lobosphaera incisa OX=312850 GN=rbcS PE=2 SV=1	-3.10504	1.57311	4.15373e-24	3.87992e-21
ap_49270	---NA---	-3.16065	0.519999	2.08718e-23	1.87461e-20
ap_20224	---NA---	-3.29721	0.985053	9.09046e-26	9.22959e-23
ap_55626	A0A314XXE6_PRUYEPutative LRR receptor-like serine/threonine-protein kinase OS=Prunus yedoensis var. nudiflora OX=2094558 GN=Pyn_30108 PE=4 SV=1	-3.39709	5.56676	1.09944e-29	1.60464e-26
ap_72631	---NA---	-3.78093	0.0607246	4.82925e-29	6.26514e-26
ap_26945	A0A6N2N353_SALVMRibosomal_L18e/L15P domain-containing protein OS=Salix viminalis OX=40686 GN=SVIM_LOCUS457622 PE=3 SV=1	-4.26475	-1.08081	2.24185e-26	2.37962e-23
ap_47315	A0A3S3MY19_9MAGNAlbumin-2 protein OS=Cinnamomum micranthum f. kanehirae OX=337451 GN=CKAN_01345900 PE=4 SV=1	-4.49291	1.75773	7.57106e-42	1.60727e-38
ap_47140	---NA---	-5.50057	-0.410363	1.00379e-40	1.80311e-37
ap_68963	D5ABV6_PICSIMethylthioribose-1-phosphate isomerase OS=Picea sitchensis OX=3332 PE=2 SV=1	-6.49331	-0.248774	4.6173e-47	1.54033e-43
ap_71778	A0A6V7NHD4_ANACODUF4216 domain-containing protein OS=Ananas comosus var. bracteatus OX=296719 GN=CB5_LOCUS1055 PE=4 SV=1	-9.06919	-1.07408	4.6134e-42	1.07732e-38
ap_24381	---NA---	-9.1974	-0.955096	7.6322e-44	1.9803e-40
ap_35648	A0A1U8B0E8_NELNU enhancer of mRNA-decapping protein 4-like OS=Nelumbo nucifera OX=4432 GN=LOC104608286 PE=3 SV=1	-9.24702	-0.912947	1.57057e-44	4.58448e-41
ap_31651	---NA---	-10.7301	3.50122	3.06568e-110	3.57949e-106
ap_35145	---NA---	-11.154	4.50794	2.73815e-125	6.39413e-121
ap_24013	A0A438CG49_VITVIAlpha,alpha-trehalose-phosphate sythase	0.94959	-0.0372565	0.00121816	0.0509793
ap_8852	A9QC4_PICSIZF-HD dimerizatio-type domai-cotaiig protei OS=Picea sitchesis OX=3332 PE=2 SV=1	0.922328	0.826965	0.00122513	0.0511794
ap_34631	---NA---	-0.921096	0.384899	0.00124594	0.0519555
ap_7446	A0A1U7Z1K7_ELUL-ascorbate oxidase homolog OS=elumbo ucifera OX=4432 G=LOC104588311 PE=3 SV=1	0.921972	0.713487	0.00125095	0.0520716
ap_76926	---NA---	0.893833	3.40648	0.00125331	0.0520771
ap_29032	---NA---	-0.911425	1.37242	0.00125781	0.0521711
ap_78758	A0A56KYH4_9ROSIUcharacterized protei OS=Carpius fagiaa OX=176857 G=FH972_024613 PE=3 SV=1	-0.897113	2.63118	0.00126321	0.0522575
ap_13316	A0A1D1Z579_9ARAEOleate-iduced peroxisomal protei POX18 OS=Athurium amicola OX=1678845 G=POX18_2 PE=4 SV=1	-0.928863	0.647019	0.00126437	0.0522575
ap_6612	Q8W1R9_ABIGRGeraylgerayl diphosphate sythase OS=Abies gradis OX=46611 PE=2 SV=1	-0.902605	1.9087	0.00127912	0.052774
ap_89082	A0A0C9S930_9SPERTSA: Wollemia obilis Ref_Wollemi_Trascript_9656_2286 trascribed RA sequece OS=Wollemia obilis OX=56998 PE=4 SV=1	-0.917093	0.748749	0.00129837	0.0534734
ap_26460	PT10_PITA(-)-alpha-terpieol sythase, chloroplastic OS=Pius taeda OX=3352 G=PT10 PE=1 SV=1	-0.892522	2.72408	0.00132717	0.0545635
ap_65746	F2DQ77_HORVVPredicted protei OS=Hordeum vulgare subsp. vulgare OX=112509 PE=2 SV=1	-0.915903	0.816927	0.00134464	0.0551847
ap_13908	A9L01_PICSIPSII 6.1 kDa protei OS=Picea sitchesis OX=3332 PE=2 SV=1	-0.882635	5.98093	0.00135746	0.0556128
ap_48262	A9MA8_PICSIWWE domai-cotaiig protei OS=Picea sitchesis OX=3332 PE=2 SV=1	-0.897321	1.78819	0.00138418	0.0565573
ap_9799	A9P093_PICSIUcharacterized protei OS=Picea sitchesis OX=3332 PE=2 SV=1	-0.88847	2.72484	0.00138535	0.0565573
ap_29822	---NA---	0.88028	4.51057	0.00142252	0.0579732
ap_25716	A0A1D1XWD5_9ARAE3-ketoacyl-CoA thiolase B, peroxisomal OS=Athurium amicola OX=1678845 G=Acaa1b_2 PE=3 SV=1	-0.916089	0.68463	0.00143459	0.0583522
ap_35428	A0A1D1Y3D9_9ARAEPutative ucleosome assembly protei C364.06 (Fragmet) OS=Athurium amicola OX=1678845 G=SPCC364.06_2 PE=3 SV=1	-0.931833	0.185485	0.00143876	0.0583522
ap_1638	MT3_PICGLMetallothioei-like protei EMB30 OS=Picea glauca OX=3330 G=EMB30 PE=3 SV=1	0.87921	4.69817	0.00143931	0.0583522
ap_80741	A0A5K1ASX6_9MAGLRAT domai-cotaiig protei (Fragmet) OS=ymphaea colorata OX=210225 G=YM_LOCUS12492 PE=4 SV=1	0.895167	1.53069	0.00144826	0.0586131
ap_78551	A0A2G5DU23_AQUCAAC domai-cotaiig protei OS=Aquilegia coerulea OX=218851 G=AQUCO_01400018v1 PE=4 SV=1	-0.913883	0.685726	0.00145271	0.0586165
ap_23985	A9P0W0_PICSIDYW_deamiase domai-cotaiig protei OS=Picea sitchesis OX=3332 PE=2 SV=1	0.890619	1.93644	0.00145336	0.0586165
ap_13910	A0A1S3VA39_VIGRRputative UPF0481 protei At3g02645 OS=Viga radiata var. radiata OX=3916 G=LOC106773048 PE=4 SV=1	-0.878723	4.55796	0.00145928	0.0586447
ap_16493	J7H5Z2_PIAREarly light-iduced protei (Fragmet) OS=Pius armadii OX=88733 G=ELIP PE=4 SV=1	-0.877083	5.61243	0.00145986	0.0586447
ap_31863	A0A4Y1R1B7_PRUDUBURP domai-cotaiig protei (Fragmet) OS=Pruus dulcis OX=3755 G=Prudu_007153 PE=4 SV=1	-0.913487	0.680929	0.0014616	0.0586447
ap_63421	B8LLA8_PICSILRRT_2 domai-cotaiig protei OS=Picea sitchesis OX=3332 PE=2 SV=1	0.897344	1.53475	0.00146664	0.0587463
ap_93207	---NA---	-0.930168	0.161908	0.00146988	0.0587752
ap_28232	A0A56L6L7_9ROSIFe2OG dioxygease domai-cotaiig protei OS=Carpius fagiaa OX=176857 G=FH972_026473 PE=3 SV=1	-0.895625	1.43157	0.00149075	0.0595076
ap_18969	---NA---	-0.915783	0.550155	0.00149827	0.059706
ap_5279	A9WP2_PICSIHistoe H2B OS=Picea sitchesis OX=3332 PE=2 SV=1	0.887622	1.89908	0.00152793	0.0607842
ap_88964	---NA---	-0.892374	1.50538	0.00154158	0.0612229
ap_12681	A0A200QDL6_9MAGLecithi:cholesterol/phospholipid:diacylglycerol acyltrasferase OS=Macleaya cordata OX=56857 G=BVC80_209g313 PE=4 SV=1	-0.878595	2.96247	0.00155047	0.0614712
ap_42523	---NA---	-0.927604	0.0804247	0.00155906	0.0617072
ap_70540	---NA---	-0.917433	0.326903	0.0015699	0.0620308
ap_4094	A9RT5_PICSIUcharacterized protei OS=Picea sitchesis OX=3332 PE=2 SV=1	-0.879776	2.4309	0.00159355	0.0628592
ap_56497	A0A56KPL1_9ROSIZ(2)-C6 fugal-type domai-cotaiig protei OS=Carpius fagiaa OX=176857 G=FH972_021314 PE=4 SV=1	-0.914535	0.468345	0.0016035	0.0631451
ap_9704	A0A5B9ZTT0_PIMOPutative TIR-BS-LRR protei OS=Pius moticola OX=3345 G=TL2 PE=2 SV=1	0.909561	0.463421	0.0016095	0.0632743
ap_79123	B8LQI8_PICSIC2 domai-cotaiig protei OS=Picea sitchesis OX=3332 PE=2 SV=1	0.880375	2.04824	0.00162138	0.0636345
ap_10213	Q4W2V5_PICABPeroxidase OS=Picea abies OX=3329 G=px4 PE=2 SV=1	0.879074	2.21492	0.00163125	0.0639143
ap_10146	A0A1D6KX76_MAIZEucleosome/chromati assembly factor C OS=Zea mays OX=4577 G=103643702 PE=4 SV=1	0.901245	1.21664	0.00163477	0.0639451
ap_88267	A0A2K3M5H6_TRIPRRetrotrasposo protei OS=Trifolium pratese OX=57577 G=L195_g042078 PE=4 SV=1	-0.908088	0.509089	0.00165685	0.0647001
ap_56521	A0A2R6WLK7_MARPOMFS domai-cotaiig protei OS=Marchatia polymorpha OX=3197 G=MARPO_0077s0040 PE=4 SV=1	-0.916916	0.296585	0.00166195	0.0647913
ap_14789	B8LQI9_PICSILOB domai-cotaiig protei OS=Picea sitchesis OX=3332 PE=2 SV=1	0.870753	3.30344	0.00167165	0.0650565
ap_89899	A0A117I32_PICGLReverse trascriptase Ty1/copia-type domai-cotaiig protei OS=Picea glauca OX=3330 G=ABT39_MTgee3829 PE=4 SV=1	-0.904416	0.533264	0.0016768	0.0650565
ap_15696	A0A0K0M797_PITBBSU5 OS=Pius tabuliformis OX=88731 PE=2 SV=1	0.880232	1.88892	0.00167711	0.0650565
ap_85664	---NA---	-0.882758	1.55879	0.00170651	0.0660869
ap_6556	B8LMF3_PICSIExpasi OS=Picea sitchesis OX=3332 PE=2 SV=1	0.917024	0.0862912	0.001717	0.066383
ap_1955	---NA---	-0.924112	-0.0423323	0.0017276	0.0666826
ap_90160	---NA---	0.889006	1.19417	0.00176213	0.067903
ap_10740	A0A6I9QVH5_ELAGVcopper-trasportig ATPase HMA4 OS=Elaeis guieesis var. teera OX=51953 G=LOC105039483 PE=3 SV=1	0.901105	0.587348	0.00176524	0.0679107
ap_84931	E5FA73_PICSICYP720B7 (Fragmet) OS=Picea sitchesis OX=3332 PE=2 SV=1	-0.906842	0.39453	0.00177251	0.0680782
ap_1415	---NA---	-0.909394	0.163636	0.00178974	0.0686274
ap_96232	---NA---	-0.882006	1.24665	0.00182626	0.0699129
ap_14573	O65058_PICMAProbable fibrillari (Fragmet) OS=Picea mariaa OX=3335 G=Sb21 PE=2 SV=1	-0.866193	2.68739	0.00183565	0.0701416
ap_95485	---NA---	-0.901333	0.399344	0.00183824	0.0701416
ap_92079	A0A5D3D538_CUCMEItegrase OS=Cucumis melo var. makuwa OX=1194695 G=E5676_scaffold1017G00090 PE=4 SV=1	-0.909692	0.213409	0.00186385	0.0708871
ap_23690	A0A101LZ42_PICGLRetrotras_gag domai-cotaiig protei OS=Picea glauca OX=3330 G=ABT39_MTgee5005 PE=4 SV=1	-0.909653	0.211392	0.00186385	0.0708871
ap_79765	LAS_ABIBABifuctioal abietadiee sythase, chloroplastic (Fragmet) OS=Abies balsamea OX=90345 G=LAS PE=1 SV=1	-0.871484	1.79719	0.00190298	0.0722574
ap_33740	A0A067GXS7_CITSITPR_REGIO domai-cotaiig protei OS=Citrus siesis OX=2711 G=CISI_1g024243mg PE=4 SV=1	-0.853107	5.75575	0.0019554	0.0739374
ap_11321	A0A1D1Y5S5_9ARAE60S ribosomal protei L22 (Fragmet) OS=Athurium amicola OX=1678845 G=RpL22 PE=3 SV=1	-0.877555	1.12404	0.00195608	0.0739374
ap_86456	MT3_PICGLMetallothioei-like protei EMB30 OS=Picea glauca OX=3330 G=EMB30 PE=3 SV=1	0.853562	5.06274	0.00195672	0.0739374
ap_83217	E9ZS6_PIMOPutative TIR-BS-LRR protei OS=Pius moticola OX=3345 G=TL1 PE=4 SV=1	0.876626	1.06043	0.00198489	0.0748806
ap_18041	D5ACJ5_PICSIADP,ATP carrier protei OS=Picea sitchesis OX=3332 PE=2 SV=1	-0.884404	0.830786	0.0019917	0.0750163
ap_22631	---NA---	0.876227	1.14883	0.00199994	0.0751074
ap_7534	B8LQS2_PICSIAa_tras domai-cotaiig protei OS=Picea sitchesis OX=3332 PE=2 SV=1	0.873259	1.41053	0.00200055	0.0751074
ap_86421	A0A2K3LVK4_TRIPRCellulose sythase-like protei h1-like (Fragmet) OS=Trifolium pratese OX=57577 G=L195_g038593 PE=4 SV=1	0.868302	1.49402	0.00202059	0.0756992
ap_74110	H9VRU5_PITASET domai-cotaiig protei (Fragmet) OS=Pius taeda OX=3352 G=UM_1780_01 PE=4 SV=1	0.904069	0.25998	0.00202279	0.0756992
ap_21890	F2EJ64_HORVVPredicted protei (Fragmet) OS=Hordeum vulgare subsp. vulgare OX=112509 PE=2 SV=1	0.863435	2.06112	0.00205319	0.0767137
ap_12171	A0A0C9S3L1_9SPERTSA: Wollemia obilis Ref_Wollemi_Trascript_28761_1323 trascribed RA sequece OS=Wollemia obilis OX=56998 PE=4 SV=1	0.850461	4.04282	0.002068	0.0771438
ap_19361	---NA---	-0.883914	0.76836	0.00212318	0.079022
ap_68061	---NA---	0.849526	3.60947	0.00212512	0.079022
ap_83001	A0A29HWG1_FAGSYReverse trascriptase domai-cotaiig protei OS=Fagus sylvatica OX=28930 G=FSB_LOCUS43955 PE=4 SV=1	-0.883095	0.52103	0.00214185	0.0795173
ap_75653	A0A7J7P13_9MAGCodesi complex subuit 2 OS=Kigdoia uiflora OX=39325 G=GIB67_026935 PE=3 SV=1	0.901054	-0.127615	0.00214714	0.0795873
ap_21739	A0A56L3S8_9ROSIUcharacterized protei OS=Carpius fagiaa OX=176857 G=FH972_026050 PE=4 SV=1	-0.899255	0.0648915	0.00217677	0.0805578
ap_105	L7S111_PITBGlutathioe trasferase OS=Pius tabuliformis OX=88731 G=GSTF7 PE=2 SV=1	0.844928	4.70129	0.0021868	0.0808011
ap_90433	A0A287I028_HORVVWHIM1 domai-cotaiig protei OS=Hordeum vulgare subsp. vulgare OX=112509 PE=4 SV=1	0.847272	3.36636	0.00219571	0.0810018
ap_354	A0A1U8KKL7_GOSHIRibouclease H OS=Gossypium hirsutum OX=3635 G=LOC107916466 PE=4 SV=1	-0.848177	2.82439	0.0022499	0.0828701
ap_30546	---NA---	-0.883332	0.476674	0.00226359	0.0832432
ap_6936	V4U8C9_CITCLPUA domai-cotaiig protei OS=Citrus clemetia OX=85681 G=CICLE_v10004974mg PE=4 SV=1	0.867706	0.907142	0.00226806	0.0832763
ap_48593	A0A0D6QRI0_ARACUB-ARC domai-cotaiig protei OS=Araucaria cuighamii OX=56994 PE=4 SV=1	0.854024	1.80251	0.00229159	0.0840082
ap_90295	---NA---	0.844675	3.08747	0.00229632	0.0840498
ap_79632	A0A2I4GV26_JUGREGPI trasamidase compoet PIG-S OS=Juglas regia OX=51240 G=LOC109011130 PE=3 SV=1	-0.870636	0.900732	0.00236336	0.0863679
ap_71418	A0A6P6AKE5_DURZIprotei IQ-DOMAI 1-like OS=Durio zibethius OX=66656 G=LOC111310293 PE=4 SV=1	0.846897	2.33151	0.00237172	0.0864461
ap_23626	A0A4Y1RM71_PRUDUAD(P)-bidig Rossma-fold superfamily protei OS=Pruus dulcis OX=3755 G=Prudu_016266 PE=4 SV=1	-0.88226	0.260057	0.0023729	0.0864461
ap_64037	A0A1D1Z5F0_9ARAEAcyl-CoA desaturase OS=Athurium amicola OX=1678845 G=OLE1_19 PE=3 SV=1	0.850346	1.6917	0.00240748	0.0875694
ap_15787	A0A2P6SP37_ROSCHPutative ucleotidyltrasferase, Ribouclease H OS=Rosa chiesis OX=74649 G=RchiOBHm_Chr1g0381291 PE=4 SV=1	-0.839573	3.01377	0.00246431	0.089497
ap_15544	---NA---	-0.842862	2.48933	0.00247368	0.0896816
ap_72710	A0A6G6AEA3_9SPERAcyl activatig ezyme 15 (Fragmet) OS=Taxus x media OX=85957 PE=2 SV=1	-0.881013	0.262003	0.00247707	0.0896816
ap_18622	A0A2I0IIZ1_PUGRGB1/RHD3-type G domai-cotaiig protei OS=Puica graatum OX=22663 G=CRG98_035643 PE=3 SV=1	-0.849972	1.42429	0.00251743	0.0910016
ap_32288	B8LS43_PICSIAAA domai-cotaiig protei OS=Picea sitchesis OX=3332 PE=2 SV=1	-0.868097	0.431695	0.00254721	0.0919356
ap_21621	A0A068B703_GOSBAPolyprotei OS=Gossypium barbadese OX=3634 PE=4 SV=1	-0.866613	0.60024	0.00258732	0.0931928
ap_78622	A9P1B4_PICSIWWE domai-cotaiig protei OS=Picea sitchesis OX=3332 PE=2 SV=1	-0.863221	0.713202	0.0025905	0.0931928
ap_12834	A9P1M9_PICSIHMA domai-cotaiig protei OS=Picea sitchesis OX=3332 PE=2 SV=1	-0.834171	3.23628	0.00259488	0.0931928
ap_92735	A0A0K0M797_PITBBSU5 OS=Pius tabuliformis OX=88731 PE=2 SV=1	0.82859	6.85257	0.00260109	0.0931928
ap_88451	A0A5B7CA15_DAVIUcharacterized protei (Fragmet) OS=Davidia ivolucrata OX=16924 G=Di_046895 PE=4 SV=1	0.881526	0.00553952	0.00260199	0.0931928
ap_17288	---NA---	-0.840815	2.13197	0.00261661	0.093573
ap_34636	A0A1U8A7H9_ELUpetatricopeptide repeat-cotaiig protei At3g02330 OS=elumbo ucifera OX=4432 G=LOC104597840 PE=4 SV=1	-0.850863	1.3392	0.00262413	0.0936983
ap_83722	C0PPX1_PICSIB-ARC domai-cotaiig protei OS=Picea sitchesis OX=3332 PE=2 SV=1	-0.827517	6.70803	0.00263429	0.0939174
ap_71123	---NA---	-0.832971	2.43834	0.00264037	0.0939906
ap_8993	A0A5B6UKU6_9ROSIZic figer FYVE domai-cotaiig protei 26 isoform 1 OS=Gossypium australe OX=47621 G=EPI10_012670 PE=4 SV=1	-0.829941	4.04235	0.00264986	0.0941851
ap_2828	A0A059SVJ4_PIRAXylogluca edotrasglucosylase/hydrolase OS=Pius radiata OX=3347 G=XTH1 PE=3 SV=1	0.841961	1.76026	0.00268327	0.0952274
ap_78808	D5ABT8_PICSIUcharacterized protei OS=Picea sitchesis OX=3332 PE=2 SV=1	-0.861529	0.574121	0.00273061	0.0967605
ap_8590	---NA---	-0.848433	1.14243	0.00274478	0.097024
ap_2199	A0A151QZW7_CAJCARetrovirus-related Pol polyprotei from trasposo TT 1-94 OS=Cajaus caja OX=3821 G=KK1_043117 PE=4 SV=1	-0.834176	2.35819	0.00274635	0.097024
ap_75870	A0A0C9S6I8_9SPERTSA: Wollemia obilis Ref_Wollemi_Trascript_14780_2565 trascribed RA sequece OS=Wollemia obilis OX=56998 PE=4 SV=1	-0.869256	0.180014	0.00276572	0.0975607
ap_12947	A0A56L440_9ROSIMFS domai-cotaiig protei OS=Carpius fagiaa OX=176857 G=FH972_026148 PE=4 SV=1	-0.877762	0.103886	0.00279218	0.0983452
ap_5531	A0A0C9S841_9SPERTSA: Wollemia obilis Ref_Wollemi_Trascript_6001_1318 trascribed RA sequece OS=Wollemia obilis OX=56998 PE=4 SV=1	0.845031	1.23102	0.00282019	0.0991823
ap_498	A0A4Y1QVX5_PRUDUBURP domai-cotaiig protei (Fragmet) OS=Pruus dulcis OX=3755 G=Prudu_004639 PE=4 SV=1	-0.827717	3.06745	0.00282519	0.0992086
ap_76365	A0A5A7UZE5_CUCMEPutative mitochodrial protei OS=Cucumis melo var. makuwa OX=1194695 G=E5676_scaffold39G00300 PE=4 SV=1	-0.83203	2.19792	0.00286515	0.100461
ap_14146	A0A0C9QY01_9SPERTSA: Wollemia obilis Ref_Wollemi_Trascript_102_2799 trascribed RA sequece OS=Wollemia obilis OX=56998 PE=3 SV=1	0.851156	0.668571	0.0028943	0.101148
ap_92846	A0A0K8TU31_PICGLCytochrome P450 CYP76AA29 OS=Picea glauca OX=3330 G=Cytochrome P450 CYP76AA29 PE=3 SV=1	-0.840299	1.40284	0.0028961	0.101148
ap_75891	A0A6L2L1T2_TACIProtei kiase-like domai-cotaiig protei OS=Taacetum cierariifolium OX=118510 G=Tci_026630 PE=4 SV=1	0.848884	0.855143	0.00289773	0.101148
ap_30019	A0A0C9QH5_9SPERTSA: Wollemia obilis Ref_Wollemi_Trascript_16723_1211 trascribed RA sequece OS=Wollemia obilis OX=56998 PE=4 SV=1	-0.848088	0.973773	0.00294044	0.102348
ap_11365	A0A1R3G446_COCAPatural resistace-associated macrophage protei OS=Corchorus capsularis OX=210143 G=CCACVL1_29057 PE=3 SV=1	0.822805	3.41226	0.00294088	0.102348
ap_33945	---NA---	0.837713	1.08265	0.00298695	0.103796
ap_57877	A0A0C9S6K0_9SPERTSA: Wollemia obilis Ref_Wollemi_Trascript_14658_2202 trascribed RA sequece OS=Wollemia obilis OX=56998 PE=4 SV=1	0.827379	2.71699	0.00299645	0.103971
ap_60275	A0A4Y1RU54_PRUDUTrasposable elemet protei OS=Pruus dulcis OX=3755 G=Prudu_019940 PE=4 SV=1	-0.837456	1.31994	0.00300088	0.103971
ap_94168	A0A0C9RK9_9SPERProtei ROOT HAIR DEFECTIVE 3 homolog OS=Wollemia obilis OX=56998 PE=3 SV=1	0.816331	5.49461	0.00303098	0.104849
ap_5589	---NA---	0.82344	2.79858	0.00303519	0.104849
ap_91795	---NA---	0.838209	1.00373	0.00311077	0.107301
ap_75519	A0A0C9RHL1_9SPERTSA: Wollemia obilis Ref_Wollemi_Trascript_21777_2041 trascribed RA sequece OS=Wollemia obilis OX=56998 PE=4 SV=1	0.821203	2.64973	0.00312911	0.107744
ap_7244	W1PX86_AMBTCMolybdopteri sythase catalytic subuit OS=Amborella trichopoda OX=13333 G=AMTR_s00025p00208890 PE=3 SV=1	0.815671	4.0397	0.00313342	0.107744
ap_13820	F2XF93_PICGL(-)-lialool sythase OS=Picea glauca OX=3330 PE=2 SV=1	0.815665	3.82783	0.00314188	0.107744
ap_23301	---NA---	0.82501	1.97245	0.00314208	0.107744
ap_10455	A0A076LAT5_PISYMother of FT ad TFL1-like 1 OS=Pius sylvestris OX=3349 G=MFT1 PE=3 SV=1	0.828664	1.63747	0.00317276	0.108637
ap_74059	A0A2I0X2H1_9ASPARetrovirus-related Pol polyprotei from trasposo TT 1-94 OS=Dedrobium cateatum OX=906689 G=MA16_Dca004126 PE=4 SV=1	-0.833939	1.23813	0.00320071	0.109138
ap_11582	D5AC2_PICSIF-box domai-cotaiig protei OS=Picea sitchesis OX=3332 PE=2 SV=1	0.829416	1.47465	0.00320245	0.109138
ap_5462	A0A023J7R4_PISYThaumati-like protei OS=Pius sylvestris OX=3349 PE=4 SV=1	0.81336	4.10922	0.00320454	0.109138
ap_21487	A0A0C9QR12_9SPERTSA: Wollemia obilis Ref_Wollemi_Trascript_13379_1113 trascribed RA sequece OS=Wollemia obilis OX=56998 PE=4 SV=1	0.822459	1.98982	0.0032061	0.109138
ap_2036	---NA---	-0.842442	0.742253	0.00321738	0.109363
ap_2253	A0A438F3A5_VITVIRetrovirus-related Pol polyprotei from trasposo TT 1-94 OS=Vitis viifera OX=29760 G=POLX_2506 PE=4 SV=1	-0.81957	2.40254	0.00323323	0.109742
ap_84511	A0A101LXY6_PICGLCCHC-type domai-cotaiig protei OS=Picea glauca OX=3330 G=ABT39_MTgee5572 PE=4 SV=1	-0.836208	1.0353	0.0032383	0.109754
ap_7726	---NA---	0.852539	0.378542	0.00327101	0.110702
ap_14621	---NA---	-0.851553	0.497867	0.00327694	0.110737
ap_70881	A9L63_PICSISKP1-like protei OS=Picea sitchesis OX=3332 PE=2 SV=1	-0.808592	6.86317	0.00328616	0.110737
ap_48660	A0A1Y1HXQ7_KLEIAlcohol dehydrogease OS=Klebsormidium ites OX=105231 G=KFL_001300060 PE=3 SV=1	-0.850601	0.324777	0.00328627	0.110737
ap_25816	A0A56LDC3_9ASTRReverse trascriptase Ty1/copia-type domai-cotaiig protei OS=Mikaia micratha OX=192012 G=E388_43976 PE=4 SV=1	-0.814148	3.05524	0.0033016	0.111094
ap_14841	A0A7J6WE55_THATHReticulo-like protei OS=Thalictrum thalictroides OX=46969 G=FRX31_015265 PE=4 SV=1	0.809363	4.44968	0.00332466	0.111554
ap_2913	A9S2_PICSIXylogluca edotrasglucosylase/hydrolase OS=Picea sitchesis OX=3332 PE=2 SV=1	0.809374	4.70139	0.00332484	0.111554
ap_74038	A0A0C9RT25_9SPERTSA: Wollemia obilis Ref_Wollemi_Trascript_14239_971 trascribed RA sequece OS=Wollemia obilis OX=56998 PE=3 SV=1	0.83182	1.0983	0.00334126	0.111944
ap_81412	B8LRB4_PICSITIR domai-cotaiig protei OS=Picea sitchesis OX=3332 PE=2 SV=1	-0.872291	-0.32561	0.00335284	0.112082
ap_87569	A0A438FY49_VITVIRetrovirus-related Pol polyprotei from trasposo TT 1-94 OS=Vitis viifera OX=29760 G=POLX_467 PE=4 SV=1	-0.813488	2.88469	0.00335498	0.112082
ap_4130	A9LT2_PICSIJacali-type lecti domai-cotaiig protei OS=Picea sitchesis OX=3332 PE=2 SV=1	0.805869	8.12537	0.0033799	0.112754
ap_6693	A9K7_PICSICEP-V/GFA domai-cotaiig protei OS=Picea sitchesis OX=3332 PE=2 SV=1	0.82184	1.71606	0.00339091	0.112959
ap_74375	A0A0D6R1H8_ARACUProtei DETOXIFICATIO OS=Araucaria cuighamii OX=56994 PE=3 SV=1	-0.824162	1.44624	0.00340918	0.113406
ap_96170	A0A117I32_PICGLReverse trascriptase Ty1/copia-type domai-cotaiig protei OS=Picea glauca OX=3330 G=ABT39_MTgee3829 PE=4 SV=1	-0.856469	0.111454	0.00342801	0.11387
ap_29589	F2EAC6_HORVVPredicted protei (Fragmet) OS=Hordeum vulgare subsp. vulgare OX=112509 PE=2 SV=1	-0.832177	0.960779	0.00344184	0.114167
ap_76104	A0A5A7T8U9_CUCMEEzymatic polyprotei OS=Cucumis melo var. makuwa OX=1194695 G=E6C27_scaffold36G002240 PE=4 SV=1	0.804376	7.45576	0.00344858	0.114229
ap_91903	A0A101LXY6_PICGLCCHC-type domai-cotaiig protei OS=Picea glauca OX=3330 G=ABT39_MTgee5572 PE=4 SV=1	-0.832962	0.92103	0.00345781	0.114304
ap_80057	A0A4Y1RKD7_PRUDUTrasposable elemet protei OS=Pruus dulcis OX=3755 G=Prudu_015909 PE=4 SV=1	-0.838382	0.724346	0.00346064	0.114304
ap_4439	O65045_PICMAProbable aquapori OS=Picea mariaa OX=3335 G=Sb01 PE=2 SV=1	0.837029	0.530177	0.00347757	0.114701
ap_14977	F4J2H2_ARATHPolle Ole e 1 allerge ad extesi family protei OS=Arabidopsis thaliaa OX=3702 G=At3g09925 PE=1 SV=1	0.866175	-0.134638	0.00351688	0.115834
ap_94971	A0A151TF3_CAJCARetrovirus-related Pol polyprotei from trasposo TT 1-94 (Fragmet) OS=Cajaus caja OX=3821 G=KK1_022188 PE=4 SV=1	-0.824528	1.34544	0.0035225	0.115856
ap_22764	---NA---	0.856003	0.100181	0.00354201	0.116333
ap_96395	---NA---	-0.837291	0.620602	0.0035503	0.116442
ap_24787	A9TQY1_PHYPAPredicted protei OS=Physcomitrium pates OX=3218 G=PHYPADRAFT_171440 PE=4 SV=1	0.825539	1.22514	0.00356125	0.116637
ap_2038	A0A0C9S6I8_9SPERTSA: Wollemia obilis Ref_Wollemi_Trascript_14780_2565 trascribed RA sequece OS=Wollemia obilis OX=56998 PE=4 SV=1	0.819352	1.49693	0.00357483	0.116918
ap_94774	A0A29HDE5_FAGSYReverse trascriptase Ty1/copia-type domai-cotaiig protei OS=Fagus sylvatica OX=28930 G=FSB_LOCUS40249 PE=4 SV=1	-0.827356	1.01605	0.0035983	0.117521
ap_91732	---NA---	0.806537	2.78943	0.00365473	0.119197
ap_7075	B8LM90_PICSIUcharacterized protei OS=Picea sitchesis OX=3332 PE=2 SV=1	0.807324	2.53725	0.00367503	0.119692
ap_12971	A0A0K0M729_PITBLRK1 OS=Pius tabuliformis OX=88731 PE=2 SV=1	0.86435	-0.488036	0.0036851	0.11974
ap_22888	---NA---	0.84836	0.270988	0.00369033	0.11974
ap_16819	A0A0G7ZQ8_PICGLCytochrome P450 CYP92A105 OS=Picea glauca OX=3330 G=cytochrome P450 CYP92A105 PE=3 SV=1	0.825784	0.998142	0.00369188	0.11974
ap_19983	A0A444FPR4_ESVEIPPc domai-cotaiig protei (Fragmet) OS=Esete vetricosum OX=4639 G=GW17_00011071 PE=3 SV=1	-0.838638	0.5454	0.00371967	0.120474
ap_90132	A0A5C7HHH2_9ROSIUcharacterized protei OS=Acer yagbiese OX=1000413 G=EZV62_017478 PE=4 SV=1	0.802239	3.33678	0.00372859	0.120595
ap_10018	---NA---	-0.802498	2.25913	0.00378226	0.12204
ap_1785	A9VW4_PICSIUcharacterized protei OS=Picea sitchesis OX=3332 PE=2 SV=1	-0.802985	2.94142	0.00378371	0.12204
ap_90101	A0A6A2Z97_HIBSYCellulose sythase-like protei D2 OS=Hibiscus syriacus OX=106335 G=F3Y22_tig00110816piloHSYRG00081 PE=4 SV=1	-0.830492	0.600518	0.00379223	0.122146
ap_18834	D5ADK7_PICSIDimer_Tp_hAT domai-cotaiig protei OS=Picea sitchesis OX=3332 PE=2 SV=1	-0.826803	0.734656	0.0037985	0.12218
ap_10201	A0A0K0M7D2_PITBmTERF1 (Fragmet) OS=Pius tabuliformis OX=88731 PE=2 SV=1	-0.836159	0.450736	0.00386273	0.124075
ap_48751	A9Z91_PICSIAbhydrolase_3 domai-cotaiig protei OS=Picea sitchesis OX=3332 PE=2 SV=1	0.801379	2.76409	0.00389193	0.124841
ap_8560	A0A0D6R7R5_ARACUPAP_fibrilli domai-cotaiig protei OS=Araucaria cuighamii OX=56994 PE=4 SV=1	-0.792571	6.53465	0.00395691	0.126751
ap_62481	M0ZZ1_SOLTUItegrase OS=Solaum tuberosum OX=4113 PE=4 SV=1	-0.835681	0.29235	0.00396874	0.126956
ap_94402	---NA---	-0.822539	0.865248	0.0039811	0.127177
ap_506	---NA---	-0.814289	0.73899	0.00400999	0.127889
ap_80017	A0A1S6WE8_PISYPiosylvi O-methyltrasferase 2-3 OS=Pius sylvestris OX=3349 PE=2 SV=1	0.818368	1.11247	0.00401434	0.127889
ap_81327	A0A2R6RMB6_ACTCCSubtilisi-like protease OS=Actiidia chiesis var. chiesis OX=1590841 G=CEY00_Acc04448 PE=4 SV=1	0.812378	1.20479	0.00403038	0.128225
ap_34171	A0A2I0XGI6_9ASPARetrovirus-related Pol polyprotei from trasposo TT 1-94 OS=Dedrobium cateatum OX=906689 G=MA16_Dca013973 PE=4 SV=1	-0.827437	0.537369	0.00403961	0.128344
ap_92051	---NA---	-0.843734	0.0133606	0.00407752	0.129236
ap_70557	A0A0D6QWM4_ARACUGluca edo-1,3-beta-D-glucosidase OS=Araucaria cuighamii OX=56994 PE=3 SV=1	0.823389	0.607447	0.00407875	0.129236
ap_9682	Q9AVT0_PICABPutative A-like cycli (Fragmet) OS=Picea abies OX=3329 G=pPA0002 PE=2 SV=1	0.81973	0.811988	0.00408727	0.129291
ap_6166	A9LQ3_PICSIo-specific lipid-trasfer protei OS=Picea sitchesis OX=3332 PE=2 SV=1	-0.813599	1.11551	0.00409155	0.129291
ap_23760	---NA---	-0.821997	0.89667	0.00411841	0.129964
ap_9956	---NA---	-0.814512	1.00875	0.00414081	0.130474
ap_18599	A9SK1_PICSIHMA domai-cotaiig protei OS=Picea sitchesis OX=3332 PE=2 SV=1	0.804077	1.53758	0.00414758	0.130474
ap_18627	A0A1U8B2K5_ELU-acetylglucosamiylphosphatidyliositol deacetylase OS=elumbo ucifera OX=4432 G=LOC104610190 PE=3 SV=1	-0.801329	2.01609	0.00415136	0.130474
ap_15651	Q6W7J3_ORYSIPutative opsi OS=Oryza sativa subsp. idica OX=39946 PE=2 SV=1	-0.800431	2.04733	0.0041757	0.131063
ap_59397	---NA---	-0.798733	2.12542	0.00419159	0.131385
ap_58100	A0A1D1ZKX5_9ARAE60S ribosomal protei L7a OS=Athurium amicola OX=1678845 G=rpl8_1 PE=3 SV=1	-0.835555	0.258673	0.00419814	0.131414
ap_80666	---NA---	-0.814814	0.87548	0.00425818	0.133115
ap_13434	A0A438IKJ5_VITVITrasposo Tf2-12 polyprotei OS=Vitis viifera OX=29760 G=Tf2-12_31 PE=4 SV=1	-0.802245	1.60515	0.00428582	0.1338
ap_59189	TPSD1_ABIGRAlpha-bisabolee sythase OS=Abies gradis OX=46611 G=ag1 PE=1 SV=1	0.78518	5.77373	0.00432308	0.134783
ap_1005	A0A426Z211_ESVEProtei kiase domai-cotaiig protei OS=Esete vetricosum OX=4639 G=B296_00023848 PE=4 SV=1	0.808585	1.08776	0.00432908	0.13479
ap_84346	---NA---	-0.823042	0.504498	0.0043453	0.135115
ap_37716	---NA---	0.820001	0.562782	0.00435943	0.135367
ap_7059	A9MA8_PICSIWWE domai-cotaiig protei OS=Picea sitchesis OX=3332 PE=2 SV=1	-0.805455	1.32723	0.004365	0.135367
ap_92553	A0A0V0I7E8_SOLCHPutative ovule protei (Fragmet) OS=Solaum chacoese OX=4108 PE=4 SV=1	-0.825778	0.152061	0.00445518	0.137981
ap_70273	A0A396GAT4_MEDTRPutative chromati regulator PHD family OS=Medicago trucatula OX=3880 G=MtruA17_Chr8g0334651 PE=4 SV=1	0.803187	1.23622	0.00446675	0.138156
ap_18127	A9XH0_PICSIRRM domai-cotaiig protei OS=Picea sitchesis OX=3332 PE=2 SV=1	0.783303	4.42388	0.00448222	0.138451
ap_95037	---NA---	-0.803437	1.22055	0.00453448	0.13988
ap_81141	A0A251RUQ0_HELA3-ketoacyl-CoA sythase OS=Heliathus auus OX=4232 G=HaXRQ_Chr17g0567501 PE=3 SV=1	0.873601	-0.805513	0.00456651	0.140682
ap_96195	---NA---	-0.806895	0.913966	0.00458934	0.141199
ap_13531	A0A2I4F4D8_JUGREprobable vacuolar amio acid trasporter YPQ1 OS=Juglas regia OX=51240 G=LOC108995386 PE=4 SV=1	0.786827	2.38965	0.00460469	0.14125
ap_81206	C0PSR8_PICSITify domai-cotaiig protei OS=Picea sitchesis OX=3332 PE=2 SV=1	0.785278	2.83894	0.00460916	0.14125
ap_86853	A0A0C9RVB8_9SPERTSA: Wollemia obilis Ref_Wollemi_Trascript_11180_4931 trascribed RA sequece OS=Wollemia obilis OX=56998 PE=3 SV=1	-0.791292	1.82874	0.00461043	0.14125
ap_13217	A0A5K0XS61_9MAGDUF659 domai-cotaiig protei (Fragmet) OS=ymphaea colorata OX=210225 G=YM_LOCUS5892 PE=4 SV=1	-0.786638	2.62168	0.0046152	0.14125
ap_7960	A0A6A2WRB0_HIBSYPutative Catio/H+ exchager 4 OS=Hibiscus syriacus OX=106335 G=F3Y22_tig00112949piloHSYRG00046 PE=4 SV=1	-0.788687	2.27689	0.00464642	0.141911
ap_28362	B7TGI6_PISYWater-stress-iducible protei (Fragmet) OS=Pius sylvestris OX=3349 G=lp3-2 PE=3 SV=1	-0.817896	0.505772	0.00464892	0.141911
ap_72022	A9TER3_PHYPAPredicted protei OS=Physcomitrium pates OX=3218 G=PHYPADRAFT_194363 PE=3 SV=1	-0.808051	0.687508	0.00471174	0.14364
ap_4305	---NA---	0.778377	4.44229	0.00474676	0.144519
ap_53	A9Z42_PICSIBet_v_1 domai-cotaiig protei OS=Picea sitchesis OX=3332 PE=2 SV=1	-0.797508	1.31944	0.00484464	0.147307
ap_80985	I3RQI7_PITEStearoyl-acyl-carrier protei desaturase OS=Piellia terata OX=199225 G=SAD PE=2 SV=1	0.786448	1.96922	0.00488234	0.148261
ap_87652	B8LMZ9_PICSIUcharacterized protei OS=Picea sitchesis OX=3332 PE=2 SV=1	-0.78435	2.20155	0.00491573	0.149081
ap_77559	---NA---	0.789801	1.46606	0.0049236	0.149083
ap_9622	M0ZZ1_SOLTUItegrase OS=Solaum tuberosum OX=4113 PE=4 SV=1	-0.812121	0.480158	0.00493353	0.149083
ap_7487	A0A7J7DPT0_TRIWFProtei GLUTAMIE DUMPER 5-like OS=Tripterygium wilfordii OX=458696 G=HS088_TW04G00045 PE=3 SV=1	0.795181	1.05997	0.00493494	0.149083
ap_6020	B8LPK4_PICSIEpimerase domai-cotaiig protei OS=Picea sitchesis OX=3332 PE=2 SV=1	0.809082	0.510055	0.00494224	0.14911
ap_6543	A9KG2_PICSIPeptide-methioie (R)-S-oxide reductase OS=Picea sitchesis OX=3332 PE=2 SV=1	-0.773154	4.98049	0.00498306	0.150148
ap_47273	A0A56KYZ0_9ROSIUcharacterized protei OS=Carpius fagiaa OX=176857 G=FH972_024610 PE=4 SV=1	-0.809998	0.47413	0.00499104	0.150194
ap_96370	---NA---	-0.813162	0.344984	0.00503341	0.151274
ap_7824	A0A0D6QZM0_ARACUCellulase domai-cotaiig protei OS=Araucaria cuighamii OX=56994 PE=3 SV=1	0.790931	1.33372	0.00507001	0.152179
ap_4809	A0A0C9S991_9SPERTSA: Wollemia obilis Ref_Wollemi_Trascript_8474_933 trascribed RA sequece OS=Wollemia obilis OX=56998 PE=3 SV=1	0.794872	0.990622	0.00507733	0.152202
ap_59227	---NA---	0.783263	1.90568	0.00511399	0.153105
ap_15024	L01X0_CRYJAFatty acyl-CoA reductase OS=Cryptomeria japoica OX=3369 PE=2 SV=1	0.817835	-0.0287371	0.00518738	0.155103
ap_91472	A0A0V0IW92_SOLCHPutative ovule protei (Fragmet) OS=Solaum chacoese OX=4108 PE=4 SV=1	-0.793048	1.07146	0.0052004	0.155294
ap_28257	---NA---	0.792817	1.08231	0.00521528	0.155532
ap_64726	A0A2I0X5W4_9ASPARetrovirus-related Pol polyprotei from trasposo TT 1-94 OS=Dedrobium cateatum OX=906689 G=MA16_Dca023640 PE=4 SV=1	-0.782932	1.70588	0.00522168	0.155532
ap_90131	A0A6P6X8Z4_COFARRibouclease H OS=Coffea arabica OX=13443 G=LOC113740890 PE=4 SV=1	-0.780711	1.92292	0.00524669	0.156077
ap_12755	A9WT4_PICSIWAT1-related protei OS=Picea sitchesis OX=3332 PE=2 SV=1	0.794244	1.02075	0.00533208	0.158416
ap_73064	A9M05_PICSIUcharacterized protei OS=Picea sitchesis OX=3332 PE=2 SV=1	0.774726	2.32838	0.00536243	0.159115
ap_33289	---NA---	-0.832038	-0.257019	0.00538622	0.159618
ap_80018	A0A7S6UB74_PISTPiosylvi O-methyltrasferase OS=Pius strobus OX=3348 PE=2 SV=1	0.777097	2.09224	0.0054004	0.159835
ap_88266	A0A151SWF8_CAJCARetrovirus-related Pol polyprotei from trasposo TT 1-94 OS=Cajaus caja OX=3821 G=KK1_014563 PE=4 SV=1	-0.781694	1.51987	0.00543488	0.160652
ap_20750	A0A0D6R304_ARACUShikimate dehydrogease OS=Araucaria cuighamii OX=56994 PE=3 SV=1	0.78704	1.12995	0.00552563	0.163035
ap_8397	---NA---	-0.79867	0.517318	0.00552945	0.163035
ap_6213	A9RV57_PHYPAMethyltrasf_25 domai-cotaiig protei OS=Physcomitrium pates OX=3218 G=PHYPADRAFT_161165 PE=3 SV=1	-0.779103	1.51079	0.00558804	0.164555
ap_76	A6YR01_PICSIDiriget protei OS=Picea sitchesis OX=3332 PE=2 SV=1	-0.768546	2.52154	0.00570045	0.167529
ap_80104	A9RXL2_PHYPAPredicted protei OS=Physcomitrium pates OX=3218 G=PHYPA_018807 PE=3 SV=1	-0.808105	0.222877	0.00570652	0.167529
ap_24290	A0A0C9S6J8_9SPERTSA: Wollemia obilis Ref_Wollemi_Trascript_14676_2408 trascribed RA sequece OS=Wollemia obilis OX=56998 PE=4 SV=1	0.7642	3.44245	0.00571057	0.167529
ap_90251	---NA---	0.769712	2.15898	0.00575593	0.168648
ap_18071	C0PPX1_PICSIB-ARC domai-cotaiig protei OS=Picea sitchesis OX=3332 PE=2 SV=1	-0.783919	1.0139	0.00583556	0.170672
ap_83699	---NA---	0.763705	3.00771	0.00584556	0.170672
ap_6535	A0A5A7TPS2_CUCMESuppressor of disruptio of TFIIS-like OS=Cucumis melo var. makuwa OX=1194695 G=E5676_scaffold352G001620 PE=4 SV=1	0.782131	0.968619	0.00585071	0.170672
ap_93895	B2KZG9_PICABPutative gag-pol polyprotei (Fragmet) OS=Picea abies OX=3329 G=CCHC PE=2 SV=1	-0.777819	1.37422	0.00585424	0.170672
ap_86615	F2XFA6_PICSI(-)-lialool sythase OS=Picea sitchesis OX=3332 PE=2 SV=1	0.76562	2.43988	0.00590547	0.171951
ap_16504	A0A151QV48_CAJCAPutative UPF0481 protei At3g02645 family OS=Cajaus caja OX=3821 G=KK1_044897 PE=4 SV=1	-0.754991	5.93199	0.00604736	0.175863
ap_90438	A0A0K0M752_PITBRAase OS=Pius tabuliformis OX=88731 PE=2 SV=1	-0.757141	3.55698	0.0060694	0.176023
ap_65968	A0A1I9WKA3_PIPSArogeate dehydratase OS=Pius piaster OX=71647 PE=4 SV=1	0.782605	1.03702	0.00607314	0.176023
ap_20880	A0A392R80_9FABACell umber regulator 13-like (Fragmet) OS=Trifolium medium OX=97028 PE=4 SV=1	-0.792669	0.224015	0.00607546	0.176023
ap_8955	A0A1U8AMF1_ELUDA helicase OS=elumbo ucifera OX=4432 G=LOC104605513 PE=3 SV=1	0.775941	1.03353	0.00612445	0.177027
ap_39019	F2DLM0_HORVVPredicted protei OS=Hordeum vulgare subsp. vulgare OX=112509 PE=2 SV=1	-0.79351	0.460519	0.0061253	0.177027
ap_31111	A0A0D6QWM4_ARACUGluca edo-1,3-beta-D-glucosidase OS=Araucaria cuighamii OX=56994 PE=3 SV=1	0.781694	0.808041	0.00613576	0.17711
ap_60781	A0A4D9AF19_SALSPhotosystem I subuit Psa OS=Salvia spledes OX=180675 G=psa PE=3 SV=1	0.771707	1.14391	0.00617851	0.178124
ap_33958	W9R567_9ROSAVQ domai-cotaiig protei OS=Morus otabilis OX=981085 G=L484_013937 PE=4 SV=1	-0.774832	1.08405	0.00621553	0.17897
ap_75913	A0A29EWL0_FAGSYCCHC-type domai-cotaiig protei OS=Fagus sylvatica OX=28930 G=FSB_LOCUS11039 PE=4 SV=1	-0.767956	1.7258	0.00625011	0.179745
ap_20768	A0A6J1ITT0_CUCMATPD1 protei homolog 1-like OS=Cucurbita maxima OX=3661 G=LOC111478358 PE=4 SV=1	-0.758753	2.68892	0.00626902	0.180012
ap_85395	A0A0C9S472_9SPERTSA: Wollemia obilis Ref_Wollemi_Trascript_14144_3912 trascribed RA sequece OS=Wollemia obilis OX=56998 PE=4 SV=1	-0.773157	1.24872	0.00627483	0.180012
ap_79787	---NA---	0.776275	0.97711	0.00628492	0.18008
ap_12562	A0A3G6JDK7_PITAFascicli-like arabiogalacta protei 8 OS=Pius taeda OX=3352 G=FLA6 PE=2 SV=1	0.772061	1.09801	0.00633377	0.181258
ap_2167	---NA---	-0.769348	1.2236	0.00648486	0.185213
ap_5445	A0A7C9CU49_OPUSTDual-specificity kiase (Fragmet) OS=Oputia streptacatha OX=393608 PE=4 SV=1	0.760503	1.9347	0.0064918	0.185213
ap_7267	D5A957_PICSIUcharacterized protei OS=Picea sitchesis OX=3332 PE=2 SV=1	0.775877	0.923764	0.00649577	0.185213
ap_8787	A0A0K0M7A8_PITBLipase 1 OS=Pius tabuliformis OX=88731 PE=2 SV=1	0.752313	3.34603	0.00656089	0.186731
ap_291	B8LKX7_PICSIItegrase catalytic domai-cotaiig protei OS=Picea sitchesis OX=3332 PE=2 SV=1	-0.768916	1.17705	0.00656502	0.186731
ap_21129	V5L5W8_9SPERGlutathioe trasferase OS=Larix kaempferi OX=54800 G=GSTF1 PE=2 SV=1	0.762886	1.46824	0.00662609	0.188239
ap_83572	A0A151RAI6_CAJCARetrovirus-related Pol polyprotei from trasposo TT 1-94 (Fragmet) OS=Cajaus caja OX=3821 G=KK1_039323 PE=4 SV=1	-0.77318	0.768608	0.00668906	0.189678
ap_90411	---NA---	-0.797036	0.0472753	0.00669879	0.189678
ap_2537	MT3_PICGLMetallothioei-like protei EMB30 OS=Picea glauca OX=3330 G=EMB30 PE=3 SV=1	0.745278	6.21245	0.00670113	0.189678
ap_698	Q2QXM6_ORYSJRetrotrasposo protei, putative, uclassified OS=Oryza sativa subsp. japoica OX=39947 G=LOC_Os12g05520 PE=4 SV=1	-0.747588	3.67108	0.0067703	0.191405
ap_43280	A0A1U8BMR9_ELUacathoscurri-1-like OS=elumbo ucifera OX=4432 G=LOC104612582 PE=4 SV=1	0.792722	0.0314488	0.00687094	0.193885
ap_78355	A0A72LGY0_QUELODUF4283 domai-cotaiig protei OS=Quercus lobata OX=97700 PE=4 SV=1	0.761494	1.21488	0.00687464	0.193885
ap_93603	A0A7J0HF51_9ERICPolyamie oxidase 1 OS=Actiidia rufa OX=165716 G=Acr_29g0008300 PE=4 SV=1	-0.775315	0.579865	0.00689187	0.194136
ap_6918	A9SY0_PICSIUcharacterized protei OS=Picea sitchesis OX=3332 PE=2 SV=1	0.755618	1.76434	0.00691228	0.194477
ap_27233	B4G0V3_MAIZEAdeosylhomocysteiase OS=Zea mays OX=4577 PE=2 SV=1	-0.770267	0.829864	0.00699335	0.196521
ap_13364	---NA---	-0.780715	0.342232	0.00701231	0.196639
ap_5395	G5CU98_PICSIChalcoe sythase OS=Picea sitchesis OX=3332 PE=2 SV=1	0.751903	2.08497	0.00701442	0.196639
ap_2262	A0A117I32_PICGLReverse trascriptase Ty1/copia-type domai-cotaiig protei OS=Picea glauca OX=3330 G=ABT39_MTgee3829 PE=4 SV=1	-0.758848	1.40486	0.00706987	0.197726
ap_2288	---NA---	-0.757811	1.46896	0.00707012	0.197726
ap_90321	---NA---	0.745783	2.81422	0.00711164	0.19865
ap_4940	---NA---	-0.744884	2.82938	0.00718178	0.200369
ap_90147	---NA---	-0.773814	0.599843	0.0071913	0.200395
ap_10863	A0A438I9S2_VITVITrasposo Tf2-12 polyprotei OS=Vitis viifera OX=29760 G=Tf2-12_143 PE=4 SV=1	-0.765262	0.893392	0.00725029	0.201798
ap_20211	---NA---	-0.737398	7.52827	0.00726982	0.202101
ap_10137	---NA---	-0.743569	2.79185	0.00733976	0.203803
ap_16863	F2XFA6_PICSI(-)-lialool sythase OS=Picea sitchesis OX=3332 PE=2 SV=1	0.74223	2.92405	0.00735986	0.204118
ap_90868	---NA---	0.748361	1.89252	0.00751554	0.208071
ap_17702	A0A117I32_PICGLReverse trascriptase Ty1/copia-type domai-cotaiig protei OS=Picea glauca OX=3330 G=ABT39_MTgee3829 PE=4 SV=1	-0.752708	1.40104	0.00752021	0.208071
ap_76339	A9VI6_PICSIUcharacterized protei OS=Picea sitchesis OX=3332 PE=2 SV=1	0.756223	1.27912	0.00753945	0.208201
ap_54425	A0A2R6P9Q4_ACTCCPetatricopeptide repeat-cotaiig protei OS=Actiidia chiesis var. chiesis OX=1590841 G=CEY00_Acc30731 PE=3 SV=1	0.769672	0.581464	0.00754273	0.208201
ap_26881	A0A4Y1RU54_PRUDUTrasposable elemet protei OS=Pruus dulcis OX=3755 G=Prudu_019940 PE=4 SV=1	-0.75836	0.955476	0.00770427	0.212409
ap_44954	A0A2R6RYD4_ACTCCEdouclease OS=Actiidia chiesis var. chiesis OX=1590841 G=CEY00_Acc02232 PE=4 SV=1	-0.777326	0.206153	0.00771751	0.212523
ap_63459	---NA---	-0.753005	1.27642	0.00773893	0.212862
ap_81050	A0A0C9QQL8_9SPERTSA: Wollemia obilis Ref_Wollemi_Trascript_13844_868 trascribed RA sequece OS=Wollemia obilis OX=56998 PE=4 SV=1	-0.73657	2.87713	0.0078559	0.215649
ap_4344	V5L6P5_9SPERLambda class glutathioe S-trasferase OS=Larix kaempferi OX=54800 G=GSTL3 PE=2 SV=1	-0.730743	5.79012	0.00785874	0.215649
ap_32218	A9V85_PICSIMetheyltetrahydrofolate cyclohydrolase OS=Picea sitchesis OX=3332 PE=2 SV=1	0.742215	2.15685	0.00789677	0.216438
ap_75327	---NA---	-0.763899	0.44245	0.00791821	0.216771
ap_83960	A0A5B9ZTT0_PIMOPutative TIR-BS-LRR protei OS=Pius moticola OX=3345 G=TL2 PE=2 SV=1	0.77218	0.1113	0.00793227	0.216902
ap_76345	C0PPX1_PICSIB-ARC domai-cotaiig protei OS=Picea sitchesis OX=3332 PE=2 SV=1	-0.729659	5.69615	0.00795263	0.217138
ap_77202	A0A4Y1S067_PRUDUBURP domai-cotaiig protei OS=Pruus dulcis OX=3755 G=Prudu_022799 PE=4 SV=1	-0.740842	2.00607	0.00795951	0.217138
ap_16927	A0A1D1Z6L5_9ARAEGlucose-repressible gee protei (Fragmet) OS=Athurium amicola OX=1678845 G=grg-1_1 PE=4 SV=1	-0.744318	1.71611	0.00796946	0.217156
ap_15688	A9QP5_PICSIUcharacterized protei OS=Picea sitchesis OX=3332 PE=2 SV=1	-0.733943	3.17263	0.00798433	0.217308
ap_82830	A0A5D3BMI2_CUCMECopia-type polyprotei OS=Cucumis melo var. makuwa OX=1194695 G=E5676_scaffold6741G00010 PE=4 SV=1	-0.749982	1.00636	0.00807705	0.219575
ap_33955	---NA---	-0.749174	1.23134	0.00811691	0.220403
ap_76977	A9XW9_PICSIPeptidase A1 domai-cotaiig protei OS=Picea sitchesis OX=3332 PE=2 SV=1	-0.728604	4.67464	0.00813381	0.220605
ap_13274	---NA---	-0.771007	0.229988	0.00819226	0.221897
ap_17153	B8LRV1_PICSISCP domai-cotaiig protei OS=Picea sitchesis OX=3332 PE=2 SV=1	0.728938	4.03502	0.00820048	0.221897
ap_27474	A0A101LXY6_PICGLCCHC-type domai-cotaiig protei OS=Picea glauca OX=3330 G=ABT39_MTgee5572 PE=4 SV=1	-0.74562	1.31709	0.00827329	0.223609
ap_22771	CBG_PICOCoiferi beta-glucosidase OS=Pius cotorta OX=3339 PE=1 SV=1	0.735964	2.111	0.00828855	0.223762
ap_94429	---NA---	-0.772292	0.0859911	0.00834728	0.225087
ap_10632	A0A0A7REF8_PITBLate embryogeesis abudat protei LEA3-1 OS=Pius tabuliformis OX=88731 PE=2 SV=1	0.734595	2.1332	0.00838318	0.225795
ap_4633	A0A515L533_9SPERBAHD acyltrasferase-like 19 OS=Taxus x media OX=85957 PE=2 SV=1	0.754133	0.771601	0.00843121	0.226713
ap_2212	A0A151RDV5_CAJCARetrotrasposable elemet Tf2 (Fragmet) OS=Cajaus caja OX=3821 G=KK1_037873 PE=4 SV=1	0.727558	3.6068	0.00843671	0.226713
ap_12532	D5A9X1_PICSIS5A_REDUCTASE domai-cotaiig protei OS=Picea sitchesis OX=3332 PE=2 SV=1	0.767448	0.124375	0.00845603	0.226972
ap_14676	---NA---	0.737009	1.71556	0.00848767	0.227559
ap_20764	A0A0C9S905_9SPERTSA: Wollemia obilis Ref_Wollemi_Trascript_2391_3432 trascribed RA sequece OS=Wollemia obilis OX=56998 PE=4 SV=1	0.733922	2.01477	0.00850342	0.22757
ap_87596	A0A151R2F4_CAJCARetrovirus-related Pol polyprotei from trasposo TT 1-94 (Fragmet) OS=Cajaus caja OX=3821 G=KK1_042240 PE=4 SV=1	-0.73767	1.65977	0.00850755	0.22757
ap_70855	U5D132_AMBTCTrasferri-like domai-cotaiig protei OS=Amborella trichopoda OX=13333 G=AMTR_s00175p00040470 PE=4 SV=1	0.748354	0.873814	0.00855661	0.22862
ap_88987	---NA---	-0.743586	1.11075	0.00856962	0.228706
ap_60474	A0A151QV48_CAJCAPutative UPF0481 protei At3g02645 family OS=Cajaus caja OX=3821 G=KK1_044897 PE=4 SV=1	-0.722799	5.39088	0.00859191	0.229039
ap_84243	A0A6A1VCV3_9ROSIRetrovirus-related Pol polyprotei from trasposo TT 1-94 OS=Morella rubra OX=262757 G=CJ030_MR6G010880 PE=4 SV=1	-0.743265	0.921038	0.00867791	0.231068
ap_4588	A0A5B8LDM4_PITADesiccatio-related protei OS=Pius taeda OX=3352 PE=2 SV=1	-0.752197	0.76999	0.00869904	0.231319
ap_79919	A0A4Y1RU54_PRUDUTrasposable elemet protei OS=Pruus dulcis OX=3755 G=Prudu_019940 PE=4 SV=1	-0.752164	0.620976	0.00870715	0.231319
ap_13298	A0A6P5G5E8_AACOo-specific serie/threoie protei kiase OS=Aaas comosus OX=4615 G=LOC109720401 PE=4 SV=1	-0.786602	-0.454568	0.00877208	0.232657
ap_12086	A9WT4_PICSIWAT1-related protei OS=Picea sitchesis OX=3332 PE=2 SV=1	-0.74842	0.893577	0.00878691	0.232657
ap_87674	A0A438KPD1_VITVIReverse trascriptase OS=Vitis viifera OX=29760 G=pol_828 PE=4 SV=1	-0.746232	0.771874	0.00878742	0.232657
ap_16198	C0PPX1_PICSIB-ARC domai-cotaiig protei OS=Picea sitchesis OX=3332 PE=2 SV=1	-0.729017	2.16755	0.00880279	0.2328
ap_71112	A0A0C9RT25_9SPERTSA: Wollemia obilis Ref_Wollemi_Trascript_14239_971 trascribed RA sequece OS=Wollemia obilis OX=56998 PE=3 SV=1	0.727567	2.40414	0.00881725	0.232919
ap_81130	A0A385JHU6_POPTOPetatricopeptide repeat-cotaiig protei OS=Populus tometosa OX=118781 G=PPR-2 PE=2 SV=1	0.758039	0.281882	0.00883779	0.233198
ap_9671	---NA---	-0.734637	1.59202	0.008849	0.23323
ap_32476	CSPL5_PICSICASP-like protei 1U1 OS=Picea sitchesis OX=3332 PE=2 SV=1	0.732738	1.66863	0.00887557	0.233667
ap_87095	---NA---	-0.75402	0.497358	0.00889356	0.233877
ap_88766	---NA---	0.72154	3.78064	0.00891122	0.234078
ap_21092	A9ZW3_PICSIIosie triphosphate pyrophosphatase OS=Picea sitchesis OX=3332 PE=2 SV=1	-0.739177	1.15417	0.00894718	0.234758
ap_7990	B8LRB4_PICSITIR domai-cotaiig protei OS=Picea sitchesis OX=3332 PE=2 SV=1	-0.72052	3.70121	0.00898491	0.235263
ap_91928	---NA---	-0.759567	0.149919	0.00898737	0.235263
ap_68802	---NA---	0.772957	-0.12489	0.00899666	0.235263
ap_89107	---NA---	-0.75557	0.280257	0.00903202	0.235924
ap_81088	C0PS85_PICSIAB hydrolase-1 domai-cotaiig protei OS=Picea sitchesis OX=3332 PE=2 SV=1	-0.735286	0.974613	0.00906463	0.236455
ap_5317	A0A2I4EBW8_JUGREvegetative cell wall protei gp1 OS=Juglas regia OX=51240 G=LOC108988188 PE=4 SV=1	-0.738271	1.22081	0.0090726	0.236455
ap_723	A0A251VE25_HELAPutative ribouclease H-like domai, Reverse trascriptase, RA-depedet DA polymerase OS=Heliathus auus OX=4232 G=HaXRQ_Chr02g0039101 PE=4 SV=1	-0.728387	1.87724	0.00914089	0.237969
ap_2066	A0A438KPD1_VITVIReverse trascriptase OS=Vitis viifera OX=29760 G=pol_828 PE=4 SV=1	-0.736754	1.1262	0.00916545	0.238343
ap_46134	B8LRB4_PICSITIR domai-cotaiig protei OS=Picea sitchesis OX=3332 PE=2 SV=1	-0.728908	1.70532	0.00918447	0.23838
ap_1630	---NA---	0.758066	0.103881	0.00918732	0.23838
ap_16702	A0A0V0H7H5_SOLCHPutative ovule protei (Fragmet) OS=Solaum chacoese OX=4108 PE=4 SV=1	-0.738017	1.2039	0.00920075	0.238464
ap_1025	A0A5B7BAX9_DAVIPutative lecti receptor kiase (Fragmet) OS=Davidia ivolucrata OX=16924 G=Di_035126 PE=4 SV=1	-0.737949	1.13337	0.00922904	0.238932
ap_93373	A0A151TWL5_CAJCARetrovirus-related Pol polyprotei from trasposo TT 1-94 (Fragmet) OS=Cajaus caja OX=3821 G=KK1_010691 PE=4 SV=1	-0.731241	1.53951	0.00924278	0.239023
ap_13251	M0ZZ1_SOLTUItegrase OS=Solaum tuberosum OX=4113 PE=4 SV=1	-0.722204	2.55753	0.00928629	0.239737
ap_13110	A0A089MX14_CEAMrRA itro-ecoded homig edouclease (Fragmet) OS=Cechrus americaus OX=4543 PE=2 SV=1	-0.745368	0.232757	0.00929093	0.239737
ap_11680	C0PRI0_PICSIFerriti OS=Picea sitchesis OX=3332 PE=2 SV=1	0.7536	0.417258	0.00934237	0.240798
ap_66075	B8LQI8_PICSIC2 domai-cotaiig protei OS=Picea sitchesis OX=3332 PE=2 SV=1	0.724233	1.91069	0.00949993	0.244589
ap_32947	A0A2G3AQ28_CAPCHItegrase_H2C2 domai-cotaiig protei OS=Capsicum chiese OX=80379 G=BC332_34738 PE=4 SV=1	0.736684	0.779663	0.00952728	0.245023
ap_70682	TPSD1_ABIGRAlpha-bisabolee sythase OS=Abies gradis OX=46611 G=ag1 PE=1 SV=1	0.718038	2.88856	0.00956125	0.245501
ap_8065	A0A0C9RJJ7_9SPERTSA: Wollemia obilis Ref_Wollemi_Trascript_14508_971 trascribed RA sequece OS=Wollemia obilis OX=56998 PE=4 SV=1	-0.724592	1.699	0.00956688	0.245501
ap_78329	A9L34_PICSIRRM domai-cotaiig protei OS=Picea sitchesis OX=3332 PE=2 SV=1	-0.723061	1.89701	0.00960209	0.246134
ap_85687	A0A0C9RPF1_9SPERTSA: Wollemia obilis Ref_Wollemi_Trascript_5613_2328 trascribed RA sequece OS=Wollemia obilis OX=56998 PE=3 SV=1	0.715189	3.49189	0.00962421	0.24643
ap_77498	A0A5J5A736_9ASTEDUF4219 domai-cotaiig protei OS=yssa siesis OX=561372 G=F0562_007086 PE=4 SV=1	0.734712	0.911321	0.00967669	0.247503
ap_25923	C0PTA1_PICSILRRT_2 domai-cotaiig protei OS=Picea sitchesis OX=3332 PE=2 SV=1	0.729282	1.29872	0.00970575	0.247974
ap_47332	A0A1D1XJW8_9ARAEPutative sigal peptidase complex subuit 1 OS=Athurium amicola OX=1678845 G=At2g22425 PE=3 SV=1	-0.731002	1.0409	0.00986048	0.251382
ap_18890	---NA---	-0.735102	0.708056	0.00986064	0.251382
ap_32998	A0A1B4Z1I0_MARPOo-phototropic hypocotyl 3-like protei OS=Marchatia polymorpha OX=3197 G=PH3 PE=2 SV=1	0.7215	1.72684	0.00991375	0.25246
ap_26416	---NA---	-0.733409	0.917401	0.00997685	0.25379
ap_1819	---NA---	-0.738431	0.706825	0.0100212	0.25464
ap_13993	B8LR79_PICSIGlycosyltrasferase OS=Picea sitchesis OX=3332 PE=2 SV=1	-0.741295	0.589981	0.010048	0.255044
ap_90687	---NA---	0.709256	3.98254	0.0100938	0.255928
ap_20279	V5L698_9SPERTau class glutathioe S-trasferase OS=Larix kaempferi OX=54800 G=GSTU7 PE=2 SV=1	0.765531	-0.283121	0.0101943	0.258197
ap_27156	A0A2R6WLK7_MARPOMFS domai-cotaiig protei OS=Marchatia polymorpha OX=3197 G=MARPO_0077s0040 PE=4 SV=1	-0.77071	-0.394731	0.0102212	0.258598
ap_85843	---NA---	-0.743712	0.309234	0.0102725	0.259613
ap_13374	A0A56KTE0_9ROSICEP-V/GFA domai-cotaiig protei OS=Carpius fagiaa OX=176857 G=FH972_022723 PE=3 SV=1	-0.714948	2.24012	0.0102837	0.259616
ap_29387	A9QA3_PICSIFe2OG dioxygease domai-cotaiig protei OS=Picea sitchesis OX=3332 PE=2 SV=1	-0.707218	3.56215	0.0103957	0.262161
ap_16999	A0A0C9S4W7_9SPERTSA: Wollemia obilis Ref_Wollemi_Trascript_13639_1674 trascribed RA sequece OS=Wollemia obilis OX=56998 PE=3 SV=1	0.723591	0.854186	0.0104081	0.262191
ap_91623	A0A1D1YC01_9ARAESubtilisi-like protease (Fragmet) OS=Athurium amicola OX=1678845 G=ARA12_65 PE=3 SV=1	-0.704731	4.87913	0.0104218	0.262252
ap_87144	---NA---	-0.703316	6.72437	0.0104466	0.262547
ap_19357	A0A0D6R5A9_ARACUAAA domai-cotaiig protei OS=Araucaria cuighamii OX=56994 PE=3 SV=1	0.71244	2.35204	0.0104603	0.262547
ap_75706	A0A314XG07_PRUYEPutative vacuolar amio acid trasporter YPQ1 OS=Pruus yedoesis var. udiflora OX=2094558 G=Py_08405 PE=4 SV=1	0.708375	2.77586	0.0104673	0.262547
ap_3013	A0A7H0TJ32_9SPERDefesi OS=Picea asperata OX=162306 G=Def PE=2 SV=1	0.707021	3.49972	0.0105014	0.263122
ap_403	---NA---	0.71295	2.00939	0.0105409	0.263827
ap_2217	---NA---	-0.70949	2.41154	0.0106826	0.266836
ap_78426	A0A5B7CD73_DAVIPutative catio/calcium exchager 4 (Fragmet) OS=Davidia ivolucrata OX=16924 G=Di_047742 PE=4 SV=1	-0.71223	2.01369	0.010684	0.266836
ap_91487	---NA---	-0.721854	1.07031	0.0107376	0.267889
ap_30839	A0A443PJW1_9MAGPolyubiquiti 4 isoform X2 OS=Ciamomum micrathum f. kaehirae OX=337451 G=CKA_02017200 PE=4 SV=1	0.730276	0.669573	0.0107752	0.26837
ap_18976	A0A4Y1QR30_PRUDUAD(P)-bidig Rossma-fold superfamily protei OS=Pruus dulcis OX=3755 G=Prudu_002547 PE=4 SV=1	-0.710692	2.07838	0.0107798	0.26837
ap_63733	A0A117I32_PICGLReverse trascriptase Ty1/copia-type domai-cotaiig protei OS=Picea glauca OX=3330 G=ABT39_MTgee3829 PE=4 SV=1	-0.729261	0.633862	0.0108207	0.268956
ap_4764	A9P175_PICSIProliferatig cell uclear atige OS=Picea sitchesis OX=3332 PE=2 SV=1	0.733688	0.397626	0.0108264	0.268956
ap_76342	A0A0C9S7L9_9SPERTSA: Wollemia obilis Ref_Wollemi_Trascript_8205_4327 trascribed RA sequece OS=Wollemia obilis OX=56998 PE=4 SV=1	-0.713933	1.66898	0.0109061	0.270647
ap_15967	---NA---	-0.710836	1.75029	0.0109559	0.271595
ap_1236	A0A117I32_PICGLReverse trascriptase Ty1/copia-type domai-cotaiig protei OS=Picea glauca OX=3330 G=ABT39_MTgee3829 PE=4 SV=1	-0.709929	1.93076	0.0110428	0.273457
ap_3151	V5L5W8_9SPERGlutathioe trasferase OS=Larix kaempferi OX=54800 G=GSTF1 PE=2 SV=1	0.699424	4.09118	0.0111115	0.274638
ap_18380	A0A0G7ZV6_PICGLPutative terpee sythase, PgTPS9 OS=Picea glauca OX=3330 G=PgTPS9 PE=4 SV=1	0.701443	3.3678	0.0111234	0.274638
ap_9386	A0A72MT97_QUELOBED-type domai-cotaiig protei OS=Quercus lobata OX=97700 PE=4 SV=1	-0.727384	0.612424	0.0111257	0.274638
ap_50837	A0A2J6LGV3_LACSARase H domai-cotaiig protei OS=Lactuca sativa OX=4236 G=LSAT_8X160200 PE=4 SV=1	-0.734247	0.385669	0.0111551	0.274818
ap_18039	A0A1U8B8H5_ELUACT domai-cotaiig protei ACR8-like isoform X1 OS=elumbo ucifera OX=4432 G=LOC104611849 PE=4 SV=1	-0.709916	1.67521	0.0111741	0.274818
ap_92802	D8R9J3_SELMLC3H1-type domai-cotaiig protei OS=Selagiella moelledorffii OX=88036 G=SELMODRAFT_408664 PE=4 SV=1	-0.716573	1.34787	0.0111774	0.274818
ap_96430	M1BRP8_SOLTUGag-pol polyprotei OS=Solaum tuberosum OX=4113 G=107060388 PE=4 SV=1	-0.704514	2.46046	0.0111801	0.274818
ap_17102	A0A0K0M795_PITBDCL1 OS=Pius tabuliformis OX=88731 PE=2 SV=1	0.726966	0.69795	0.0112172	0.275441
ap_94274	A0A484K6_9ASTECCHC-type domai-cotaiig protei OS=Cuscuta campestris OX=132261 G=CCAM_LOCUS7350 PE=4 SV=1	-0.705005	2.31856	0.0112431	0.275788
ap_83939	A9T96_PICSIGlyco_hydro_18 domai-cotaiig protei OS=Picea sitchesis OX=3332 PE=2 SV=1	0.703813	2.21263	0.0112694	0.276141
ap_636	A0A1J3IBS4_OCCARetrovirus-related Pol polyprotei from trasposo TT 1-94 (Fragmet) OS=occaea caerulesces OX=107243 G=LE_TR20538_c0_g1_i1_g.65710 PE=4 SV=1	-0.707401	1.94177	0.0112975	0.27654
ap_70668	A0A7J6XDK8_THATHTrasmembrae protei OS=Thalictrum thalictroides OX=46969 G=FRX31_003460 PE=4 SV=1	-0.697241	4.11628	0.0113769	0.278192
ap_20648	A0A218WMC3_PUGRABC trasporter B family member 15-like isoform X1 OS=Puica graatum OX=22663 G=LOC116212663 PE=4 SV=1	0.703679	2.44221	0.0114076	0.278602
ap_4516	A0A0K0M797_PITBBSU5 OS=Pius tabuliformis OX=88731 PE=2 SV=1	0.694467	7.86977	0.0114175	0.278602
ap_82766	A0A0D6R6D7_ARACUt-SARE coiled-coil homology domai-cotaiig protei OS=Araucaria cuighamii OX=56994 PE=3 SV=1	0.724211	0.661281	0.0114622	0.279399
ap_81429	---NA---	0.695263	4.97065	0.0114778	0.279488
ap_92807	---NA---	-0.709148	1.35996	0.0115218	0.28007
ap_13036	---NA---	-0.737425	0.11866	0.0115257	0.28007
ap_4543	A0A2R6W3H8_MARPORPA_C domai-cotaiig protei OS=Marchatia polymorpha OX=3197 G=MARPO_0166s0018 PE=3 SV=1	0.716294	1.01737	0.0115471	0.280299
ap_320	---NA---	0.713235	1.29486	0.0117131	0.284033
ap_3369	C0PS2_PICSIBURP domai-cotaiig protei OS=Picea sitchesis OX=3332 PE=2 SV=1	-0.70105	2.17432	0.0118279	0.28652
ap_4789	---NA---	0.697081	2.5934	0.0118776	0.287426
ap_4373	A0A0C9S849_9SPERTSA: Wollemia obilis Ref_Wollemi_Trascript_5859_2201 trascribed RA sequece OS=Wollemia obilis OX=56998 PE=4 SV=1	-0.690924	6.16011	0.011893	0.287501
ap_3995	A9L11_PICSIThioredoxi domai-cotaiig protei OS=Picea sitchesis OX=3332 PE=2 SV=1	-0.691746	4.77631	0.0119289	0.288069
ap_9745	A0A5K0Y9W4_9MAGDUF4219 domai-cotaiig protei (Fragmet) OS=ymphaea colorata OX=210225 G=YM_LOCUS7747 PE=4 SV=1	0.701442	1.86468	0.0119655	0.288655
ap_17570	---NA---	-0.707008	1.41651	0.01202	0.28967
ap_16430	B8LLA8_PICSILRRT_2 domai-cotaiig protei OS=Picea sitchesis OX=3332 PE=2 SV=1	0.732732	0.0744611	0.0120473	0.29003
ap_82508	---NA---	-0.705686	1.47889	0.0120838	0.290605
ap_2088	A0A101LXY6_PICGLCCHC-type domai-cotaiig protei OS=Picea glauca OX=3330 G=ABT39_MTgee5572 PE=4 SV=1	-0.70736	1.32262	0.0120961	0.290605
ap_20742	---NA---	0.716053	0.728047	0.0121453	0.291487
ap_77550	D9IWD8_PIPSAtimicrobial peptide 1 OS=Pius piaster OX=71647 G=AMP1 PE=2 SV=1	0.714865	0.912868	0.0122011	0.292349
ap_93578	---NA---	-0.728086	0.242785	0.0122062	0.292349
ap_95690	---NA---	-0.712385	0.940774	0.0122565	0.293253
ap_2403	F4MKL6_PIPSGasa5 like protei OS=Pius piaster OX=71647 G=Sb35 PE=2 SV=1	0.712958	0.662676	0.0122857	0.293649
ap_30684	---NA---	0.704929	1.38969	0.0123031	0.293764
ap_85736	---NA---	-0.709902	0.917862	0.0124078	0.295683
ap_16512	A0A0P0WSI5_ORYSJOs06g0130100 protei (Fragmet) OS=Oryza sativa subsp. japoica OX=39947 G=Os06g0130100 PE=3 SV=1	0.717155	0.663254	0.0124088	0.295683
ap_81859	A0A0P0WSI5_ORYSJOs06g0130100 protei (Fragmet) OS=Oryza sativa subsp. japoica OX=39947 G=Os06g0130100 PE=3 SV=1	0.72053	0.476693	0.0124441	0.296223
ap_16258	A0A0C9RFS4_9SPERO-fucosyltrasferase family protei OS=Wollemia obilis OX=56998 PE=3 SV=1	0.718238	0.394826	0.0124816	0.296813
ap_87422	A9Q46_PICSIPMEI domai-cotaiig protei OS=Picea sitchesis OX=3332 PE=2 SV=1	0.702395	1.30475	0.0125496	0.298128
ap_85581	---NA---	-0.685034	6.75736	0.0126025	0.298902
ap_57966	A0A0D6R3I3_ARACUAa_tras domai-cotaiig protei OS=Araucaria cuighamii OX=56994 PE=4 SV=1	-0.691143	2.81626	0.0126261	0.298902
ap_53546	---NA---	-0.710368	0.829386	0.012633	0.298902
ap_13170	---NA---	-0.689268	3.17188	0.0126335	0.298902
ap_4147	C0PRB5_PICSIPfkB domai-cotaiig protei OS=Picea sitchesis OX=3332 PE=2 SV=1	-0.714065	0.695381	0.012672	0.299511
ap_1072	A0A4Y1RBF6_PRUDUADP glucose pyrophosphorylase large subuit 1 OS=Pruus dulcis OX=3755 G=Prudu_011845 PE=4 SV=1	-0.6901	2.86617	0.0127004	0.299879
ap_18082	A0A5D3DIB6_CUCMEDUF2431 domai-cotaiig protei OS=Cucumis melo var. makuwa OX=1194695 G=E5676_scaffold142G002400 PE=4 SV=1	0.709517	0.683759	0.0127888	0.301661
ap_76197	---NA---	0.701376	1.20709	0.0128284	0.302291
ap_83464	A9VI6_PICSIUcharacterized protei OS=Picea sitchesis OX=3332 PE=2 SV=1	0.690524	2.57093	0.0128464	0.302376
ap_7521	B8L89_PICSIExpasi OS=Picea sitchesis OX=3332 PE=2 SV=1	-0.699486	1.37289	0.0128731	0.302376
ap_1744	A0A7J6VM26_THATHDUF2431 domai-cotaiig protei OS=Thalictrum thalictroides OX=46969 G=FRX31_024606 PE=4 SV=1	0.693872	1.99835	0.012879	0.302376
ap_85402	---NA---	-0.697621	1.33561	0.0128839	0.302376
ap_95992	A0A699J1D0_TACIRetrotrasposo protei, putative, uclassified (Fragmet) OS=Taacetum cierariifolium OX=118510 G=Tci_575820 PE=4 SV=1	-0.729622	-0.00982876	0.0129215	0.302954
ap_5842	A0A7M1IL62_ABIFIYABBY trascriptio factor OS=Abies firma OX=78260 G=YAB_C PE=2 SV=1	0.693363	1.90773	0.0130596	0.305885
ap_13915	B6TS0_MAIZEMacrophage migratio ihibitory factor OS=Zea mays OX=4577 G=100284350 PE=2 SV=1	0.692673	1.7467	0.0130868	0.306215
ap_92885	G8A2Y6_MEDTREmbryo defective 1703 protei, putative OS=Medicago trucatula OX=3880 G=25500685 PE=4 SV=1	-0.690139	2.22184	0.0131654	0.307747
ap_66060	Q0DGM2_ORYSJOs05g0524100 protei (Fragmet) OS=Oryza sativa subsp. japoica OX=39947 G=Os05g0524100 PE=4 SV=1	0.711668	0.535301	0.0132185	0.308678
ap_6189	A0A5B9ZTT0_PIMOPutative TIR-BS-LRR protei OS=Pius moticola OX=3345 G=TL2 PE=2 SV=1	0.688957	2.26404	0.0133137	0.31057
ap_90537	A0A117I32_PICGLReverse trascriptase Ty1/copia-type domai-cotaiig protei OS=Picea glauca OX=3330 G=ABT39_MTgee3829 PE=4 SV=1	-0.693681	1.65006	0.0133261	0.31057
ap_50613	---NA---	0.700689	1.15919	0.0133538	0.310906
ap_13867	A9U29_PICSIUcharacterized protei OS=Picea sitchesis OX=3332 PE=2 SV=1	0.717715	0.130095	0.0134776	0.313461
ap_18318	B8LKC3_PICSIRPW8 domai-cotaiig protei OS=Picea sitchesis OX=3332 PE=2 SV=1	0.710204	0.525458	0.0135018	0.313461
ap_593	B8LRF6_PICSITAFII55_ domai-cotaiig protei OS=Picea sitchesis OX=3332 PE=2 SV=1	0.705524	0.801081	0.0135081	0.313461
ap_79644	A0A5B9ZTT0_PIMOPutative TIR-BS-LRR protei OS=Pius moticola OX=3345 G=TL2 PE=2 SV=1	0.692281	1.60564	0.0135173	0.313461
ap_55972	A0A117JF5_PICGLRibosomal protei S4 OS=Picea glauca OX=3330 G=rps4 PE=4 SV=1	0.678967	4.85212	0.013558	0.314093
ap_662	A0A4Y1R5F5_PRUDUBURP domai-cotaiig protei OS=Pruus dulcis OX=3755 G=Prudu_009013 PE=4 SV=1	-0.684065	2.58065	0.0136898	0.31677
ap_23631	A9S0G7_PHYPAPredicted protei OS=Physcomitrium pates OX=3218 G=PHYPA_014481 PE=4 SV=1	0.71215	0.429948	0.0137043	0.31677
ap_458	A0A1J3G8A6_OCCARetrovirus-related Pol polyprotei from trasposo TT 1-94 (Fragmet) OS=occaea caerulesces OX=107243 G=LC_TR7371_c1_g1_i1_g.24961 PE=4 SV=1	-0.689587	1.77016	0.0137142	0.31677
ap_3315	A0A7M1IL62_ABIFIYABBY trascriptio factor OS=Abies firma OX=78260 G=YAB_C PE=2 SV=1	0.685211	2.31681	0.0137279	0.316772
ap_13458	A0A56L571_9ROSICytochrome b5 heme-bidig domai-cotaiig protei OS=Carpius fagiaa OX=176857 G=FH972_025969 PE=3 SV=1	-0.689606	1.80133	0.0137432	0.316812
ap_14067	A0A0C9RJJ7_9SPERTSA: Wollemia obilis Ref_Wollemi_Trascript_14508_971 trascribed RA sequece OS=Wollemia obilis OX=56998 PE=4 SV=1	0.713918	0.471424	0.0138015	0.317844
ap_14858	B8LQS2_PICSIAa_tras domai-cotaiig protei OS=Picea sitchesis OX=3332 PE=2 SV=1	0.692496	1.27856	0.013917	0.320188
ap_23913	E0ZAS4_PICSICBL-iteractig protei kiase-like protei (Fragmet) OS=Picea sitchesis OX=3332 PE=2 SV=1	-0.701777	0.792895	0.0139556	0.320501
ap_86631	---NA---	-0.7085	0.459234	0.0139581	0.320501
ap_77886	A0A0C9RUY4_9SPERTSA: Wollemia obilis Ref_Wollemi_Trascript_11949_6911 trascribed RA sequece OS=Wollemia obilis OX=56998 PE=4 SV=1	-0.691813	1.38429	0.0140809	0.323003
ap_88603	A0A151QZW7_CAJCARetrovirus-related Pol polyprotei from trasposo TT 1-94 OS=Cajaus caja OX=3821 G=KK1_043117 PE=4 SV=1	-0.69459	1.10679	0.0142387	0.326301
ap_53812	A0A117I32_PICGLReverse trascriptase Ty1/copia-type domai-cotaiig protei OS=Picea glauca OX=3330 G=ABT39_MTgee3829 PE=4 SV=1	-0.69301	1.16898	0.014338	0.328255
ap_4821	---NA---	-0.682919	1.91861	0.01436	0.328439
ap_44757	---NA---	-0.6905	1.30667	0.0143803	0.328579
ap_83950	J7H5Z2_PIAREarly light-iduced protei (Fragmet) OS=Pius armadii OX=88733 G=ELIP PE=4 SV=1	-0.671439	7.94554	0.0144221	0.328913
ap_15590	A0A0C9QU96_9SPERTSA: Wollemia obilis Ref_Wollemi_Trascript_9401_1572 trascribed RA sequece OS=Wollemia obilis OX=56998 PE=4 SV=1	0.674815	3.73155	0.0144231	0.328913
ap_13341	---NA---	0.716729	0.186975	0.0144775	0.329544
ap_17740	---NA---	-0.696819	0.81771	0.014485	0.329544
ap_1854	D5A8Y5_PICSIUcharacterized protei OS=Picea sitchesis OX=3332 PE=2 SV=1	-0.698397	0.804601	0.014493	0.329544
ap_2680	A9P223_PICSIXylogluca edotrasglucosylase/hydrolase OS=Picea sitchesis OX=3332 PE=2 SV=1	0.669388	6.03071	0.0147942	0.336065
ap_16349	---NA---	0.672329	3.57864	0.0148116	0.336132
ap_95657	---NA---	-0.689569	0.977293	0.0149139	0.337823
ap_53751	Q9FY11_PICABReverse trascriptase (Fragmet) OS=Picea abies OX=3329 G=RT PE=4 SV=1	-0.697633	0.57196	0.014915	0.337823
ap_88928	---NA---	-0.686085	1.28899	0.0150372	0.340261
ap_27441	A0A0F7BIH0_9CHLOADH-ubiquioe oxidoreductase chai 4 OS=Lobosphaera icisa OX=312850 G=ad4 PE=3 SV=1	-0.677584	1.43245	0.0152641	0.344877
ap_81020	A0A7G1GB01_YMODPutative fatty aldehyde decarboylase OS=ymphaea odorata OX=4419 G=oCER1A PE=2 SV=1	0.733297	-0.495119	0.0152708	0.344877
ap_8038	Q8RVR1_PICABChalcoe sythase (Fragmet) OS=Picea abies OX=3329 G=SPI3 PE=2 SV=1	0.667213	4.53879	0.0153048	0.345311
ap_23156	---NA---	-0.687498	1.01561	0.0153329	0.345509
ap_13578	A0A6A1UH13_9ROSIPutative allatoi permease OS=Morella rubra OX=262757 G=CJ030_MR0G020450 PE=3 SV=1	-0.67047	3.20932	0.0153446	0.345509
ap_10571	D5AD42_PICSIUDPGT domai-cotaiig protei OS=Picea sitchesis OX=3332 PE=2 SV=1	0.66693	4.39616	0.0153579	0.345509
ap_60904	C0PPX1_PICSIB-ARC domai-cotaiig protei OS=Picea sitchesis OX=3332 PE=2 SV=1	0.690581	0.555432	0.0154527	0.3473
ap_63641	---NA---	-0.688868	0.946117	0.0154673	0.3473
ap_96283	A0A1R3JIE4_COCAPUcharacterized protei OS=Corchorus capsularis OX=210143 G=CCACVL1_05905 PE=4 SV=1	-0.68649	0.957753	0.0155712	0.349173
ap_13455	---NA---	-0.685652	1.05682	0.0155806	0.349173
ap_71179	A0A0C9SAL5_9SPERTSA: Wollemia obilis Ref_Wollemi_Trascript_2512_2353 trascribed RA sequece OS=Wollemia obilis OX=56998 PE=3 SV=1	0.678869	1.4542	0.0156601	0.350619
ap_8729	A0A1U7ZAQ2_ELUheavy metal-associated isopreylated plat protei 20 OS=elumbo ucifera OX=4432 G=LOC104591128 PE=4 SV=1	0.664394	4.39377	0.0157541	0.35181
ap_84992	A0A0C9RV88_9SPERReceptor-like serie/threoie-protei kiase OS=Wollemia obilis OX=56998 PE=3 SV=1	-0.684459	1.04291	0.015757	0.35181
ap_62311	---NA---	-0.725778	-0.536609	0.0157585	0.35181
ap_58314	A0A222UA4_GIBIR2R3MYB25 OS=Gikgo biloba OX=3311 G=R2R3MYB25 PE=2 SV=1	-0.719066	-0.300503	0.015836	0.35288
ap_31472	A0A097PQ92_GIBIAspartyl protease family protei (Fragmet) OS=Gikgo biloba OX=3311 PE=2 SV=1	-0.681225	1.23307	0.0158367	0.35288
ap_35466	Q27JA2_PICGLDiriget protei OS=Picea glauca OX=3330 PE=2 SV=1	0.672436	1.95146	0.0159307	0.354142
ap_85050	A0A72MHV7_QUELOReverse trascriptase OS=Quercus lobata OX=97700 PE=4 SV=1	0.661602	7.17492	0.0159321	0.354142
ap_11215	---NA---	-0.683703	1.02637	0.0159388	0.354142
ap_10770	B8LRL7_PICSIPeptidase A1 domai-cotaiig protei OS=Picea sitchesis OX=3332 PE=2 SV=1	0.669328	2.28195	0.016169	0.358915
ap_65512	A0A56KUT3_9ROSIHEME_HALOPEROXIDASE domai-cotaiig protei OS=Carpius fagiaa OX=176857 G=FH972_023218 PE=4 SV=1	-0.665883	2.8587	0.0161969	0.359011
ap_11566	A9KD4_PICSIXylogluca edotrasglucosylase/hydrolase OS=Picea sitchesis OX=3332 PE=2 SV=1	0.669545	2.19274	0.0162087	0.359011
ap_92830	B8LMX8_PICSITIR domai-cotaiig protei OS=Picea sitchesis OX=3332 PE=2 SV=1	0.676632	1.51264	0.0162302	0.359011
ap_10334	C6ZKI3_PITAELF4-like protei OS=Pius taeda OX=3352 PE=2 SV=1	-0.712688	-0.249151	0.0162348	0.359011
ap_48641	A0A2I0A5Y1_9ASPARetrovirus-related Pol polyprotei from trasposo TT 1-94 OS=Apostasia shezheica OX=1088818 G=AXF42_Ash007598 PE=4 SV=1	-0.687593	0.661775	0.0163213	0.360582
ap_56786	---NA---	0.659631	5.59896	0.0163373	0.360595
ap_2788	A9S25_PICSIHexosyltrasferase OS=Picea sitchesis OX=3332 PE=2 SV=1	0.65857	10.4233	0.0163673	0.360915
ap_90071	---NA---	0.672564	1.75034	0.0163982	0.361256
ap_14813	A0A443S9_9MAGShikimate O-hydroxyciamoyltrasferase OS=Ciamomum micrathum f. kaehirae OX=337451 G=CKA_00881500 PE=3 SV=1	0.717076	-0.417405	0.0164453	0.361951
ap_4938	A0A0C9QU96_9SPERTSA: Wollemia obilis Ref_Wollemi_Trascript_9401_1572 trascribed RA sequece OS=Wollemia obilis OX=56998 PE=4 SV=1	0.66091	3.76451	0.0165254	0.363039
ap_90143	---NA---	-0.685831	0.6864	0.0165258	0.363039
ap_10252	A9TE0_PICSIC2 domai-cotaiig protei OS=Picea sitchesis OX=3332 PE=2 SV=1	0.658069	5.58288	0.0165872	0.364046
ap_1554	---NA---	-0.675521	1.20664	0.016628	0.364509
ap_2301	A9R50_PICSIo-specific lipid-trasfer protei OS=Picea sitchesis OX=3332 PE=2 SV=1	0.660124	3.83067	0.0166395	0.364509
ap_90526	A0A6V7IE3_AACODDT domai-cotaiig protei OS=Aaas comosus var. bracteatus OX=296719 G=CB5_LOCUS1576 PE=4 SV=1	0.659016	4.15118	0.0166639	0.364701
ap_13288	---NA---	0.682485	0.73847	0.0167052	0.365262
ap_3291	A0A0B0047_GOSARActi-related T1 OS=Gossypium arboreum OX=29729 G=LOC108453542 PE=4 SV=1	-0.664396	2.33309	0.0167677	0.366286
ap_19236	A0A5J4XQS5_9CHLO2-epi-5-epi-valioloe sythase OS=Trebouxia sp. A1-2 OX=2608996 G=FRX49_08683 PE=4 SV=1	-0.668256	1.90737	0.016784	0.3663
ap_88280	A0A124SCL0_CYCSB3 DA bidig domai-cotaiig protei OS=Cyara carduculus var. scolymus OX=59895 G=Ccrd_003789 PE=4 SV=1	-0.656246	6.62569	0.0168162	0.366659
ap_10323	A0A5B9ZTT0_PIMOPutative TIR-BS-LRR protei OS=Pius moticola OX=3345 G=TL2 PE=2 SV=1	0.658441	3.82941	0.0168905	0.367935
ap_3835	A9VW2_PICSIFe2OG dioxygease domai-cotaiig protei OS=Picea sitchesis OX=3332 PE=2 SV=1	0.657872	4.01038	0.0169227	0.368294
ap_96384	---NA---	-0.697388	-0.0731623	0.0169569	0.368694
ap_85182	A0A2R6XKQ2_MARPOo-specific serie/threoie protei kiase OS=Marchatia polymorpha OX=3197 G=MARPO_0010s0094 PE=4 SV=1	-0.655601	5.1841	0.0170514	0.370405
ap_93740	A0A1Y1IDD5_KLEIXathie/uracil trasporter OS=Klebsormidium ites OX=105231 G=KFL_003540010 PE=3 SV=1	-0.662162	2.46698	0.0170923	0.370948
ap_60502	E0ZFA1_PICSIo apical meristem-like protei (Fragmet) OS=Picea sitchesis OX=3332 PE=2 SV=1	-0.683323	0.488528	0.0171152	0.3711
ap_85606	---NA---	-0.667403	1.62207	0.0171874	0.372319
ap_28200	B8LS20_PICSIBeta_elim_lyase domai-cotaiig protei OS=Picea sitchesis OX=3332 PE=2 SV=1	0.674669	0.925167	0.0173176	0.374669
ap_22475	TPSD8_ABIGRBeta-phelladree sythase, chloroplastic OS=Abies gradis OX=46611 G=ag8 PE=1 SV=1	-0.66199	2.24393	0.017328	0.374669
ap_95043	---NA---	-0.675041	0.926817	0.0174495	0.37667
ap_9684	A0A6P5GE59_AACOCarboxypeptidase OS=Aaas comosus OX=4615 G=LOC109723101 PE=3 SV=1	-0.656333	3.30337	0.0174528	0.37667
ap_7035	A0A0C9QT92_9SPERGlycosyltrasferase OS=Wollemia obilis OX=56998 PE=3 SV=1	0.65285	4.62297	0.017633	0.380209
ap_90987	A0A0K0M729_PITBLRK1 OS=Pius tabuliformis OX=88731 PE=2 SV=1	0.68449	0.0212099	0.0177286	0.381917
ap_22319	A0A0C9RPB0_9SPERRIG-type E3 ubiquiti trasferase OS=Wollemia obilis OX=56998 PE=4 SV=1	-0.654938	3.12048	0.017751	0.382048
ap_2273	A0A151S5S8_CAJCACopia protei OS=Cajaus caja OX=3821 G=KK1_028065 PE=4 SV=1	-0.667085	1.30732	0.0178966	0.384827
ap_85920	---NA---	-0.678752	0.458977	0.0180191	0.386969
ap_1071	A0A540MWH7_MALBAReverse trascriptase Ty1/copia-type domai-cotaiig protei OS=Malus baccata OX=106549 G=C1H46_011280 PE=4 SV=1	-0.679331	0.565052	0.0180294	0.386969
ap_18758	A0A2C9V841_MAESLRRT_2 domai-cotaiig protei OS=Maihot esculeta OX=3983 G=MAES_09G007400 PE=4 SV=1	-0.658698	2.06811	0.0180715	0.387517
ap_91461	A0A101LZ26_PICGLUcharacterized protei OS=Picea glauca OX=3330 G=ABT39_MTgee4999 PE=4 SV=1	-0.668625	1.03115	0.0181416	0.388662
ap_15965	---NA---	-0.672576	0.671844	0.0182382	0.390198
ap_1885	A0A2Z7BM14_9LAMIDUF4283 domai-cotaiig protei OS=Dorcoceras hygrometricum OX=472368 G=F511_10080 PE=4 SV=1	0.664254	1.29035	0.0182467	0.390198
ap_57504	---NA---	-0.67223	0.751862	0.018277	0.39049
ap_76228	A0A5D3DVM8_CUCMEPutative mitochodrial protei OS=Cucumis melo var. makuwa OX=1194695 G=E5676_scaffold22G00040 PE=4 SV=1	-0.682408	0.359303	0.0183028	0.390682
ap_86522	---NA---	-0.661999	1.51954	0.0183603	0.391552
ap_3706	A9Q72_PICSIAAI domai-cotaiig protei OS=Picea sitchesis OX=3332 PE=2 SV=1	-0.684155	0.223644	0.0184279	0.392635
ap_13802	C0PTH7_PICSIFe2OG dioxygease domai-cotaiig protei OS=Picea sitchesis OX=3332 PE=2 SV=1	0.669962	0.812189	0.0184691	0.392869
ap_6801	A9Z53_PICSIRRM domai-cotaiig protei OS=Picea sitchesis OX=3332 PE=2 SV=1	0.650782	3.23591	0.0184725	0.392869
ap_76914	A0A7C8YH49_OPUSTLRRT_2 domai-cotaiig protei (Fragmet) OS=Oputia streptacatha OX=393608 PE=4 SV=1	-0.656748	2.08995	0.0184904	0.392892
ap_22819	---NA---	-0.655146	2.18406	0.0186058	0.394984
ap_95558	---NA---	-0.679099	0.329124	0.0186305	0.39515
ap_87051	---NA---	-0.645582	6.84432	0.0186527	0.395261
ap_85685	---NA---	-0.648093	2.32138	0.0187281	0.396498
ap_33943	A0A0G7ZV8_PICGLCytochrome P450 CYP76AA27 OS=Picea glauca OX=3330 G=cytochrome P450 CYP76AA27 PE=3 SV=1	-0.649674	3.11946	0.0187686	0.396703
ap_78589	A9P0D6_PICSITauD domai-cotaiig protei OS=Picea sitchesis OX=3332 PE=2 SV=1	-0.678086	0.217009	0.0187717	0.396703
ap_87433	A0A0C9RPF1_9SPERTSA: Wollemia obilis Ref_Wollemi_Trascript_5613_2328 trascribed RA sequece OS=Wollemia obilis OX=56998 PE=3 SV=1	0.663076	1.27348	0.0188051	0.396822
ap_62779	A0A5B6TWS3_9ROSIADH dehydrogease subuit 3 OS=Gossypium australe OX=47621 G=EPI10_034362 PE=3 SV=1	-0.682797	0.302245	0.0188113	0.396822
ap_90087	---NA---	0.655455	2.15237	0.018841	0.396823
ap_20430	D8R9J3_SELMLC3H1-type domai-cotaiig protei OS=Selagiella moelledorffii OX=88036 G=SELMODRAFT_408664 PE=4 SV=1	0.67336	0.432939	0.0188519	0.396823
ap_10331	---NA---	-0.672448	0.656212	0.0188737	0.396823
ap_21241	A9P26_PICSIAlpha-carboic ahydrase domai-cotaiig protei OS=Picea sitchesis OX=3332 PE=2 SV=1	0.660354	1.39893	0.0188825	0.396823
ap_14507	---NA---	-0.653437	2.16171	0.0188963	0.396823
ap_4618	---NA---	0.644658	5.27339	0.0189703	0.39785
ap_20974	A0A1J6ISD3_ICATELMO domai-cotaiig protei OS=icotiaa atteuata OX=49451 G=A4A49_21948 PE=4 SV=1	-0.653971	1.92994	0.0189793	0.39785
ap_1890	A0A29F2L4_FAGSYReverse trascriptase OS=Fagus sylvatica OX=28930 G=FSB_LOCUS13098 PE=4 SV=1	-0.674308	0.4078	0.0190261	0.398109
ap_85652	V9H0W6_ARATHLecti receptor kiase (Fragmet) OS=Arabidopsis thaliaa OX=3702 PE=4 SV=1	-0.646448	3.68431	0.0190303	0.398109
ap_2275	A0A251S554_HELAPutative reverse trascriptase, RA-depedet DA polymerase OS=Heliathus auus OX=4232 G=HaXRQ_Chr15g0467211 PE=4 SV=1	-0.662378	1.20882	0.0190428	0.398109
ap_1639	A0A4Y1RZE3_PRUDUTrasposable elemet protei OS=Pruus dulcis OX=3755 G=Prudu_021613 PE=4 SV=1	-0.64729	3.27096	0.019107	0.398915
ap_11526	A0A7J6WX61_THATHCoiled-coil protei OS=Thalictrum thalictroides OX=46969 G=FRX31_008780 PE=4 SV=1	0.645617	3.87813	0.0191155	0.398915
ap_79918	A0A453CK57_AEGTSReverse trascriptase OS=Aegilops tauschii subsp. stragulata OX=200361 PE=4 SV=1	0.678694	0.477403	0.0191962	0.40024
ap_6181	A0A6B9QQW8_TAXWCR2R3-MYB trascriptio factor 31 OS=Taxus wallichiaa var. chiesis OX=29808 PE=2 SV=1	0.661817	0.98363	0.0193463	0.403011
ap_78215	A0A4Y1QLI0_PRUDUBURP domai-cotaiig protei OS=Pruus dulcis OX=3755 G=Prudu_000413 PE=4 SV=1	-0.665621	0.916447	0.0193647	0.403035
ap_16788	A9TW6_PICSIBet_v_1 domai-cotaiig protei OS=Picea sitchesis OX=3332 PE=2 SV=1	0.643488	3.9846	0.0194374	0.404186
ap_45760	---NA---	-0.65207	1.89386	0.0195955	0.407112
ap_28692	H9VHF1_PITAProtei kiase domai-cotaiig protei (Fragmet) OS=Pius taeda OX=3352 G=0_5446_01 PE=4 SV=1	-0.640661	5.17867	0.0197227	0.408837
ap_19144	A0A4D6SV8_VIGUGibberelli regulated protei OS=Viga uguiculata OX=3917 G=DEO72_LG11g3494 PE=3 SV=1	0.693192	-0.17568	0.0197291	0.408837
ap_42159	---NA---	-0.653764	1.69771	0.0197377	0.408837
ap_18031	A0A56KYH4_9ROSIUcharacterized protei OS=Carpius fagiaa OX=176857 G=FH972_024613 PE=3 SV=1	-0.662386	0.952549	0.0197486	0.408837
ap_14787	---NA---	0.647958	2.28325	0.0197725	0.408971
ap_294	A0A151R2F4_CAJCARetrovirus-related Pol polyprotei from trasposo TT 1-94 (Fragmet) OS=Cajaus caja OX=3821 G=KK1_042240 PE=4 SV=1	-0.661801	0.875318	0.0198752	0.410731
ap_5077	A9P0D6_PICSITauD domai-cotaiig protei OS=Picea sitchesis OX=3332 PE=2 SV=1	0.63979	4.98135	0.0198935	0.410745
ap_15923	A0A6L2LFS6_TACIRetrovirus-related Pol polyprotei from trasposo TT 1-94 OS=Taacetum cierariifolium OX=118510 G=Tci_032649 PE=4 SV=1	-0.647077	2.27817	0.0199704	0.411823
ap_34918	A0A3G6J9S6_PITAExpasi OS=Pius taeda OX=3352 G=lpha PE=2 SV=1	0.678431	0.0785395	0.019981	0.411823
ap_58158	A0A1D1XVZ8_9ARAECytochrome P450 4g15 OS=Athurium amicola OX=1678845 G=Cyp4g15_1 PE=3 SV=1	0.662509	0.641413	0.0200321	0.412512
ap_68952	---NA---	-0.653685	1.3652	0.0200641	0.412659
ap_94577	A9X23_PICSIAbhydrolase_3 domai-cotaiig protei OS=Picea sitchesis OX=3332 PE=2 SV=1	0.639707	4.35642	0.0200745	0.412659
ap_10390	U5DEL7_AMBTCUcharacterized protei OS=Amborella trichopoda OX=13333 G=AMTR_s00070p00165510 PE=4 SV=1	0.651899	1.48808	0.0201661	0.414176
ap_8990	A0A443PYV3_9MAGUcharacterized protei OS=Ciamomum micrathum f. kaehirae OX=337451 G=CKA_02531400 PE=4 SV=1	0.641497	3.04991	0.0202488	0.415511
ap_55792	---NA---	0.672991	0.218474	0.0202936	0.416031
ap_91038	C0PR6_PICSI3-hydroxy-3-methylglutaryl coezyme A reductase OS=Picea sitchesis OX=3332 PE=2 SV=1	0.643308	2.61846	0.0203098	0.416031
ap_5921	A0A0C9RZ96_9SPERTSA: Wollemia obilis Ref_Wollemi_Trascript_964_1338 trascribed RA sequece OS=Wollemia obilis OX=56998 PE=3 SV=1	0.681002	-0.117779	0.0204038	0.417589
ap_3154	A0A6P4BMU0_ZIZJJpeamaclei-like OS=Ziziphus jujuba OX=326968 G=LOC107433683 PE=3 SV=1	0.637005	4.52386	0.0205199	0.419598
ap_83538	A0A199UE14_AACOGlutamate receptor 3.1 OS=Aaas comosus OX=4615 G=ACMD2_03831 PE=3 SV=1	-0.68495	-0.0513531	0.0205754	0.420364
ap_74104	E0ZAR8_PICSICBL-iteractig protei kiase-like protei (Fragmet) OS=Picea sitchesis OX=3332 PE=2 SV=1	0.664892	0.656788	0.0206359	0.420649
ap_1631	A0A438FT48_VITVIRetrovirus-related Pol polyprotei from trasposo TT 1-94 OS=Vitis viifera OX=29760 G=POLX_3859 PE=4 SV=1	-0.641668	2.60736	0.0206385	0.420649
ap_89607	---NA---	-0.640374	2.75796	0.0206434	0.420649
ap_15982	A0A5B9ZTT0_PIMOPutative TIR-BS-LRR protei OS=Pius moticola OX=3345 G=TL2 PE=2 SV=1	0.650377	1.38309	0.0206933	0.421197
ap_83749	---NA---	-0.637048	3.90509	0.0207063	0.421197
ap_58118	A0A0D6QRI0_ARACUB-ARC domai-cotaiig protei OS=Araucaria cuighamii OX=56994 PE=4 SV=1	0.637087	3.91003	0.0207339	0.42139
ap_85410	A9U69_PICSI14_3_3 domai-cotaiig protei OS=Picea sitchesis OX=3332 PE=2 SV=1	0.652845	1.42796	0.0208482	0.423346
ap_17246	B8LL12_PICSIGlycosyltrasferase OS=Picea sitchesis OX=3332 PE=2 SV=1	0.638302	3.00288	0.0208793	0.423609
ap_93085	A0A101LXY6_PICGLCCHC-type domai-cotaiig protei OS=Picea glauca OX=3330 G=ABT39_MTgee5572 PE=4 SV=1	-0.642216	2.25721	0.0209066	0.423692
ap_9754	A0A7J8VVX7_9ROSISerie/threoie protei phosphatase 2A regulatory subuit OS=Gossypium klotzschiaum OX=34286 G=Goklo_003278 PE=3 SV=1	0.656794	0.985527	0.0209197	0.423692
ap_14850	---NA---	-0.649124	1.52163	0.0209692	0.424327
ap_186	A9XA7_PICSIHydrolase_4 domai-cotaiig protei OS=Picea sitchesis OX=3332 PE=2 SV=1	-0.635817	3.89073	0.0210128	0.424841
ap_12556	B8LP96_PICSIUcharacterized protei OS=Picea sitchesis OX=3332 PE=2 SV=1	0.660839	0.546725	0.0210992	0.425889
ap_87743	Q9S7S4_ARATHTrasmembrae protei, putative (DUF247) OS=Arabidopsis thaliaa OX=3702 G=F11C1_10 PE=4 SV=1	0.639167	2.69552	0.0211075	0.425889
ap_74398	A0A0V0HVS1_SOLCHPutative methyltrasferase-like protei 22-like OS=Solaum chacoese OX=4108 PE=4 SV=1	0.653013	1.03688	0.0211194	0.425889
ap_13585	A0A6A2ZPB2_HIBSYProtei YLS7-like OS=Hibiscus syriacus OX=106335 G=F3Y22_tig00110794piloHSYRG00118 PE=4 SV=1	-0.649417	1.35556	0.0212238	0.427471
ap_5951	A9UM6_PICSIPeptidase_M24 domai-cotaiig protei OS=Picea sitchesis OX=3332 PE=2 SV=1	-0.633001	5.09378	0.0212344	0.427471
ap_8461	A0A0G7ZQ8_PICGLCytochrome P450 CYP92A105 OS=Picea glauca OX=3330 G=cytochrome P450 CYP92A105 PE=3 SV=1	0.639889	2.2993	0.021294	0.4283
ap_76175	A0A1U9W1C0_LIRCHS-acyltrasferase OS=Liriodedro chiese OX=3414 PE=2 SV=1	0.656833	0.72058	0.0213845	0.429751
ap_92968	---NA---	-0.692034	-0.378057	0.021416	0.430013
ap_76485	A0A1Y1IG32_KLEIUcharacterized protei OS=Klebsormidium ites OX=105231 G=KFL_003720070 PE=4 SV=1	0.64738	1.42638	0.0214457	0.430241
ap_88178	---NA---	-0.630746	6.83449	0.0215198	0.431173
ap_5726	---NA---	0.654528	0.793236	0.0215291	0.431173
ap_89423	D5ACH5_PICSIProtei kiase domai-cotaiig protei OS=Picea sitchesis OX=3332 PE=2 SV=1	-0.650011	1.17406	0.02163	0.432823
ap_17162	A0A0K0M797_PITBBSU5 OS=Pius tabuliformis OX=88731 PE=2 SV=1	0.63241	3.88441	0.0216969	0.433687
ap_12394	A0A200QP9_9MAGZic figer protei OS=Macleaya cordata OX=56857 G=BVC80_1771g19 PE=4 SV=1	-0.630203	5.80663	0.0217123	0.433687
ap_90860	B8LLL8_PICSIProtei kiase domai-cotaiig protei OS=Picea sitchesis OX=3332 PE=2 SV=1	0.649788	1.02876	0.0217289	0.433687
ap_86844	A0A0D6QTU2_ARACURA helicase OS=Araucaria cuighamii OX=56994 PE=3 SV=1	-0.651545	0.970334	0.0217649	0.434033
ap_81750	A9RGS4_PHYPAPredicted protei OS=Physcomitrium pates OX=3218 G=PHYPADRAFT_158994 PE=4 SV=1	-0.647134	1.25501	0.0217964	0.434291
ap_75943	---NA---	-0.629231	6.48835	0.0218518	0.435023
ap_54454	---NA---	-0.64996	1.03939	0.021922	0.43605
ap_72218	A0A5A7QJA3_STRAFucleotidyltrasferase family protei OS=Striga asiatica OX=4170 G=STAS_21873 PE=4 SV=1	0.653521	0.736678	0.0219744	0.436721
ap_18820	A0A0D6QVV2_ARACUAa_tras domai-cotaiig protei OS=Araucaria cuighamii OX=56994 PE=4 SV=1	-0.646607	1.22359	0.0220653	0.438153
ap_326	J7H5Z2_PIAREarly light-iduced protei (Fragmet) OS=Pius armadii OX=88733 G=ELIP PE=4 SV=1	-0.627569	7.43228	0.0221558	0.439577
ap_29468	A0A0C9S800_9SPERTSA: Wollemia obilis Ref_Wollemi_Trascript_12531_1084 trascribed RA sequece OS=Wollemia obilis OX=56998 PE=4 SV=1	0.641292	1.57405	0.0222555	0.44118
ap_8282	G7JAF4_MEDTRPlat/F18G18-20 protei OS=Medicago trucatula OX=3880 G=MTR_3g106530 PE=2 SV=2	0.633352	2.7034	0.0222889	0.441468
ap_1966	A0A7C8Z9K0_OPUSTItegrase catalytic domai-cotaiig protei (Fragmet) OS=Oputia streptacatha OX=393608 PE=4 SV=1	-0.638772	1.764	0.0223709	0.442716
ap_3769	A9XK3_PICSIUcharacterized protei OS=Picea sitchesis OX=3332 PE=2 SV=1	0.631251	2.92319	0.0223971	0.44286
ap_920	A0A72QZ88_QUELOBED-type domai-cotaiig protei OS=Quercus lobata OX=97700 PE=4 SV=1	-0.651703	0.756212	0.0224163	0.442864
ap_89636	A9XS7_PICSIIsocitrate dehydrogease	0.635975	1.99125	0.0224766	0.443681
ap_8716	H9VPE1_PITAUDPGT domai-cotaiig protei (Fragmet) OS=Pius taeda OX=3352 G=0_2213_01 PE=3 SV=1	0.626337	5.58317	0.0225564	0.44454
ap_25471	A0A1U8JK4_GOSHImitochodrial outer membrae protei pori of 36 kDa-like OS=Gossypium hirsutum OX=3635 G=LOC107908087 PE=3 SV=1	-0.653113	0.573591	0.0225582	0.44454
ap_5522	---NA---	0.632614	2.50001	0.0225894	0.444778
ap_8182	W1PK41_AMBTCPeroxidase OS=Amborella trichopoda OX=13333 G=AMTR_s00018p00028320 PE=3 SV=1	0.628015	3.69874	0.0226377	0.445355
ap_93245	A0A117I32_PICGLReverse trascriptase Ty1/copia-type domai-cotaiig protei OS=Picea glauca OX=3330 G=ABT39_MTgee3829 PE=4 SV=1	-0.653573	0.594955	0.022685	0.44591
ap_88352	L01X0_CRYJAFatty acyl-CoA reductase OS=Cryptomeria japoica OX=3369 PE=2 SV=1	-0.651842	0.706275	0.0227977	0.447748
ap_16105	D5A9M4_PICSIF-box domai-cotaiig protei OS=Picea sitchesis OX=3332 PE=2 SV=1	-0.639959	1.29214	0.0228256	0.447919
ap_24863	A9LT2_PICSIJacali-type lecti domai-cotaiig protei OS=Picea sitchesis OX=3332 PE=2 SV=1	0.628945	3.00719	0.0228695	0.448403
ap_2156	---NA---	-0.64679	0.896609	0.0229291	0.448972
ap_83216	D5AA29_PICSIUcharacterized protei OS=Picea sitchesis OX=3332 PE=2 SV=1	0.631066	2.21711	0.0229369	0.448972
ap_15939	A0A0A9JC40_ARUDORad51a OS=Arudo doax OX=35708 PE=3 SV=1	-0.639067	1.36608	0.0230254	0.450326
ap_20226	W1P31_AMBTCProtei kiase domai-cotaiig protei OS=Amborella trichopoda OX=13333 G=AMTR_s00022p00058190 PE=4 SV=1	-0.646189	0.845007	0.0231025	0.451455
ap_81491	---NA---	-0.637844	1.4156	0.0231932	0.452848
ap_85645	A0A2I0A148_9ASPAPutative receptor-like protei kiase OS=Apostasia shezheica OX=1088818 G=AXF42_Ash014169 PE=4 SV=1	0.6246	3.92794	0.0232714	0.453997
ap_35662	---NA---	0.647058	0.795335	0.0233157	0.454053
ap_21506	A0A0K0M7A4_PITBHSP OS=Pius tabuliformis OX=88731 PE=2 SV=1	0.632289	1.98979	0.0233372	0.454053
ap_29033	---NA---	-0.649025	0.800813	0.0233415	0.454053
ap_78966	---NA---	-0.631622	2.0718	0.0233521	0.454053
ap_19931	A0A5B6Z265_DAVICarboxypeptidase (Fragmet) OS=Davidia ivolucrata OX=16924 G=Di_007711 PE=3 SV=1	-0.626303	3.06389	0.0234648	0.455865
ap_8304	A9VE3_PICSIEpimerase domai-cotaiig protei OS=Picea sitchesis OX=3332 PE=2 SV=1	0.647027	0.500462	0.0235177	0.456513
ap_93224	---NA---	-0.648503	0.732528	0.0236525	0.458748
ap_90522	W1LC4_AMBTCWHIM1 domai-cotaiig protei OS=Amborella trichopoda OX=13333 G=AMTR_s00129p00094430 PE=4 SV=1	0.624071	3.25499	0.0237377	0.459749
ap_71476	B8LKX7_PICSIItegrase catalytic domai-cotaiig protei OS=Picea sitchesis OX=3332 PE=2 SV=1	-0.649745	0.425677	0.0237459	0.459749
ap_80446	A9UU0_PICSIUcharacterized protei OS=Picea sitchesis OX=3332 PE=2 SV=1	0.628113	2.3296	0.0237631	0.459749
ap_6046	J7H5Z2_PIAREarly light-iduced protei (Fragmet) OS=Pius armadii OX=88733 G=ELIP PE=4 SV=1	-0.619759	10.1145	0.0238075	0.459976
ap_7425	B9HAJ3_POPTRTPR_REGIO domai-cotaiig protei OS=Populus trichocarpa OX=3694 G=POPTR_006G068200 PE=4 SV=1	0.621669	4.38439	0.0238143	0.459976
ap_47503	---NA---	-0.643852	0.631757	0.0238345	0.459985
ap_31647	A0A117I32_PICGLReverse trascriptase Ty1/copia-type domai-cotaiig protei OS=Picea glauca OX=3330 G=ABT39_MTgee3829 PE=4 SV=1	-0.649821	0.523961	0.023857	0.46004
ap_2130	A0A438IQQ3_VITVIRetrovirus-related Pol polyprotei from trasposo TT 1-94 OS=Vitis viifera OX=29760 G=POLX_1910 PE=4 SV=1	-0.620762	4.4556	0.0239977	0.462371
ap_13605	A9TQS6_PHYPAPredicted protei OS=Physcomitrium pates OX=3218 G=PHYPA_019409 PE=4 SV=1	0.635641	1.30195	0.0240715	0.463411
ap_66773	5G4_PITAAuxi-iduced protei 5G4 OS=Pius taeda OX=3352 PE=2 SV=1	0.651507	0.323805	0.024114	0.463847
ap_90715	A0A103XWD0_CYCSCocaavali A-like lecti/glucaase, subgroup OS=Cyara carduculus var. scolymus OX=59895 G=Ccrd_023696 PE=3 SV=1	0.61876	5.12158	0.0242886	0.466554
ap_85622	A0A5K0WWA2_9MAGItegrase catalytic domai-cotaiig protei (Fragmet) OS=ymphaea colorata OX=210225 G=YM_LOCUS4520 PE=4 SV=1	-0.637659	1.0075	0.0242975	0.466554
ap_4824	A9U25_PICSIPLAT domai-cotaiig protei OS=Picea sitchesis OX=3332 PE=2 SV=1	0.640923	0.757036	0.0243147	0.466554
ap_6739	A0A0G7ZP11_PICGLCytochrome P450 CYP720B12v2 OS=Picea glauca OX=3330 G=cytochrome P450 CYP720B12v2 PE=3 SV=1	-0.619053	4.36908	0.0244326	0.468417
ap_2270	A0A438FT54_VITVIRetrovirus-related Pol polyprotei from trasposo RE1 OS=Vitis viifera OX=29760 G=RE1_1659 PE=4 SV=1	-0.622677	2.82466	0.0244564	0.468417
ap_17512	A0A101LXY6_PICGLCCHC-type domai-cotaiig protei OS=Picea glauca OX=3330 G=ABT39_MTgee5572 PE=4 SV=1	-0.644228	0.680361	0.024472	0.468417
ap_85037	B8LMF3_PICSIExpasi OS=Picea sitchesis OX=3332 PE=2 SV=1	-0.658625	0.0526181	0.0245204	0.468906
ap_26527	---NA---	-0.6352	1.167	0.0245376	0.468906
ap_14804	---NA---	-0.640432	0.850554	0.0246182	0.470062
ap_30893	---NA---	-0.627465	1.84576	0.0246403	0.470099
ap_90828	A0A0C9RI82_9SPERTSA: Wollemia obilis Ref_Wollemi_Trascript_18737_1355 trascribed RA sequece OS=Wollemia obilis OX=56998 PE=4 SV=1	-0.634064	1.14854	0.0247183	0.470778
ap_559	A9P0W0_PICSIDYW_deamiase domai-cotaiig protei OS=Picea sitchesis OX=3332 PE=2 SV=1	0.619923	3.128	0.0247348	0.470778
ap_18914	A0A0D6R6D7_ARACUt-SARE coiled-coil homology domai-cotaiig protei OS=Araucaria cuighamii OX=56994 PE=3 SV=1	0.648501	0.446603	0.0247364	0.470778
ap_1990	A0A251T2S6_HELAPutative zic figer, CCHC-type OS=Heliathus auus OX=4232 G=HaXRQ_Chr12g0366491 PE=4 SV=1	-0.619077	3.51879	0.0247663	0.470963
ap_13739	A0A2P6T08_CHLSOAtypical group OS=Chlorella sorokiiaa OX=3076 G=C2E21_5935 PE=4 SV=1	0.641964	0.669437	0.0247969	0.471042
ap_75937	D8T797_SELMLATP-bidig cassette trasporter OS=Selagiella moelledorffii OX=88036 G=SmABCG8 PE=3 SV=1	0.625969	1.98289	0.0248108	0.471042
ap_3546	A0A1S6YCR5_PIPSPF family trasporter OS=Pius piaster OX=71647 G=PF7.8 PE=2 SV=1	0.615481	7.18365	0.0248418	0.471247
ap_63977	---NA---	0.638357	0.869825	0.0248812	0.471612
ap_75159	---NA---	-0.632224	1.16469	0.0249328	0.472206
ap_10767	A0A0C9S133_9SPERBeta-amylase OS=Wollemia obilis OX=56998 PE=3 SV=1	-0.636928	0.87019	0.0252143	0.47715
ap_20549	A0A6M3X2D4_9SPERRibosomal protei S13 OS=Abies sibirica OX=97169 G=rps13 PE=3 SV=1	-0.648568	0.365888	0.025271	0.477837
ap_89779	---NA---	0.615983	3.81625	0.0252942	0.477888
ap_79936	D5A8I6_PICSIF-box domai-cotaiig protei OS=Picea sitchesis OX=3332 PE=2 SV=1	0.615281	4.16923	0.0253414	0.478393
ap_81049	A0A0C9RPB0_9SPERRIG-type E3 ubiquiti trasferase OS=Wollemia obilis OX=56998 PE=4 SV=1	-0.616915	3.25713	0.0254025	0.479159
ap_4242	---NA---	-0.625293	1.60304	0.0254397	0.479475
ap_20904	A9Q39_PICSIBidirectioal sugar trasporter SWEET OS=Picea sitchesis OX=3332 PE=2 SV=1	-0.635057	0.857503	0.025492	0.480073
ap_15053	A0A443M45_9MAGMicrotubule-associated protei 70-1-like protei OS=Ciamomum micrathum f. kaehirae OX=337451 G=CKA_00815200 PE=3 SV=1	-0.624208	1.78133	0.0255512	0.480798
ap_73369	A0A1U7Z6C1_ELUAUGMI subuit 6-like OS=elumbo ucifera OX=4432 G=LOC104591628 PE=4 SV=1	0.612966	4.96189	0.0256623	0.482188
ap_8800	D5ABG1_PICSIBAG domai-cotaiig protei OS=Picea sitchesis OX=3332 PE=2 SV=1	0.625803	1.61564	0.0256812	0.482188
ap_31085	A0A6G9W358_CULAPectiesterase OS=Cuighamia laceolata OX=28977 G=PME9 PE=2 SV=1	0.646795	-0.167966	0.025687	0.482188
ap_380	A0A151TGQ2_CAJCARetrovirus-related Pol polyprotei from trasposo TT 1-94 OS=Cajaus caja OX=3821 G=KK1_012506 PE=4 SV=1	-0.613503	4.36244	0.025712	0.482271
ap_15886	---NA---	-0.611056	8.40223	0.0258539	0.484212
ap_58966	A0A4Y1RVK9_PRUDUMultidrug resistace-associated protei 9 OS=Pruus dulcis OX=3755 G=Prudu_020580 PE=4 SV=1	-0.619496	2.24727	0.0258618	0.484212
ap_85774	A0A2R6WLB6_MARPOATP-depedet DA helicase PIF1 OS=Marchatia polymorpha OX=3197 G=PIF1 PE=3 SV=1	0.617746	2.65227	0.0258777	0.484212
ap_87708	M0SAP2_MUSAMAAA domai-cotaiig protei OS=Musa acumiata subsp. malaccesis OX=214687 PE=4 SV=1	0.677326	-0.452148	0.0259606	0.484993
ap_14484	A0A0C9QU46_9SPERTSA: Wollemia obilis Ref_Wollemi_Trascript_9669_1704 trascribed RA sequece OS=Wollemia obilis OX=56998 PE=3 SV=1	0.627821	1.24066	0.025961	0.484993
ap_90441	---NA---	-0.616733	2.6631	0.0259948	0.485099
ap_83118	A0A29J3M3_FAGSYRase H domai-cotaiig protei OS=Fagus sylvatica OX=28930 G=FSB_LOCUS59056 PE=4 SV=1	-0.641762	0.313896	0.02602	0.485099
ap_12618	A0A2H4YCD2_9ROSALog-chai acyl-CoA sythetase 4 OS=Pruus sibirica OX=151440 PE=2 SV=1	0.643672	0.373072	0.026029	0.485099
ap_7686	C0PST5_PICSIF-box domai-cotaiig protei OS=Picea sitchesis OX=3332 PE=2 SV=1	0.615623	2.78963	0.0260553	0.485202
ap_21690	O65010_PIRAGermi-like protei OS=Pius radiata OX=3347 G=PRGer1 PE=2 SV=1	-0.616962	2.64531	0.0260802	0.485278
ap_13395	A0A151S358_CAJCAAuxi-iduced protei OS=Cajaus caja OX=3821 G=KK1_029050 PE=3 SV=1	-0.64105	0.277309	0.0261229	0.485686
ap_95522	A0A1S4E135_CUCMEucharacterized mitochodrial protei AtMg00810-like OS=Cucumis melo OX=3656 G=LOC107991477 PE=4 SV=1	-0.615072	2.82784	0.026237	0.48742
ap_81407	D5AAS6_PICSIPeroxidase OS=Picea sitchesis OX=3332 PE=2 SV=1	0.621638	1.74207	0.0262825	0.487877
ap_9137	K7P3F6_LARDCRIG-type E3 ubiquiti trasferase (Fragmet) OS=Larix decidua OX=71402 G=2_89_01 PE=4 SV=1	0.619219	2.06072	0.0263613	0.488952
ap_29308	A0A0C9RSY5_9SPERTSA: Wollemia obilis Ref_Wollemi_Trascript_14350_1029 trascribed RA sequece OS=Wollemia obilis OX=56998 PE=4 SV=1	0.636733	0.575867	0.0264098	0.489462
ap_10328	D5A93_PICSIUcharacterized protei OS=Picea sitchesis OX=3332 PE=2 SV=1	-0.635429	0.592936	0.0264742	0.489995
ap_76014	A0A6P5GFX4_AACOUPF0481 protei At3g47200-like OS=Aaas comosus OX=4615 G=LOC109722980 PE=4 SV=1	-0.613665	3.11168	0.0264805	0.489995
ap_12411	B8LPT7_PICSIBHLH domai-cotaiig protei OS=Picea sitchesis OX=3332 PE=2 SV=1	0.610166	4.3336	0.0265324	0.490565
ap_86503	A0A2K3PIK7_TRIPRRibouclease H OS=Trifolium pratese OX=57577 G=L195_g011801 PE=4 SV=1	0.641342	0.38423	0.0265651	0.490781
ap_90319	---NA---	-0.630558	0.871118	0.026606	0.49115
ap_10813	A0A314KT57_ICATPutative mitochodrial protei (Fragmet) OS=icotiaa atteuata OX=49451 G=A4A49_55567 PE=4 SV=1	0.616079	2.22247	0.0266343	0.491283
ap_14540	A0A7J6WTG7_THATHHomer protei OS=Thalictrum thalictroides OX=46969 G=FRX31_011091 PE=4 SV=1	0.608658	5.23954	0.0266569	0.491313
ap_18089	F6HYA4_VITVIABC trasporter domai-cotaiig protei OS=Vitis viifera OX=29760 G=VIT_09s0002g03550 PE=4 SV=1	-0.639308	0.484536	0.0267115	0.491554
ap_81449	A9TH62_PHYPAPredicted protei OS=Physcomitrium pates OX=3218 G=PHYPA_008281 PE=4 SV=1	0.626955	0.946328	0.0267239	0.491554
ap_79001	C0PPX1_PICSIB-ARC domai-cotaiig protei OS=Picea sitchesis OX=3332 PE=2 SV=1	-0.61748	2.21293	0.0267371	0.491554
ap_82757	A9WX5_PICSIAK_REP_REGIO domai-cotaiig protei OS=Picea sitchesis OX=3332 PE=2 SV=1	-0.615547	2.27255	0.0267542	0.491554
ap_3889	C0PQ29_PICSIGlyco_hydro_19_cat domai-cotaiig protei OS=Picea sitchesis OX=3332 PE=2 SV=1	0.615749	2.41673	0.0268776	0.493237
ap_83766	B8LRB4_PICSITIR domai-cotaiig protei OS=Picea sitchesis OX=3332 PE=2 SV=1	-0.609164	3.92645	0.0268978	0.493237
ap_91431	A0A4Y1RU54_PRUDUTrasposable elemet protei OS=Pruus dulcis OX=3755 G=Prudu_019940 PE=4 SV=1	-0.62288	1.32036	0.0269442	0.493237
ap_91004	C0PSK0_PICSIPeptidase A1 domai-cotaiig protei OS=Picea sitchesis OX=3332 PE=2 SV=1	0.618251	1.73745	0.0269461	0.493237
ap_94405	---NA---	-0.611401	3.06597	0.0269514	0.493237
ap_76595	---NA---	0.616085	1.9695	0.0270805	0.495211
ap_12523	C0PQE2_PICSITIR domai-cotaiig protei OS=Picea sitchesis OX=3332 PE=2 SV=1	-0.630774	0.716328	0.0271533	0.496152
ap_10133	B8LM46_PICSIUcharacterized protei OS=Picea sitchesis OX=3332 PE=2 SV=1	0.632929	0.509142	0.027276	0.497105
ap_77802	A0A0K0M729_PITBLRK1 OS=Pius tabuliformis OX=88731 PE=2 SV=1	-0.606236	5.21119	0.0272761	0.497105
ap_61126	A0A7C9CU49_OPUSTDual-specificity kiase (Fragmet) OS=Oputia streptacatha OX=393608 PE=4 SV=1	0.617557	1.73333	0.0272898	0.497105
ap_49460	---NA---	-0.636774	0.584895	0.027314	0.497105
ap_2598	A9XP2_PICSIRibulose bisphosphate carboxylase small subuit OS=Picea sitchesis OX=3332 PE=2 SV=1	0.607719	3.94679	0.0273141	0.497105
ap_84251	---NA---	-0.605522	6.12507	0.0273364	0.497105
ap_82749	A0A151S5S8_CAJCACopia protei OS=Cajaus caja OX=3821 G=KK1_028065 PE=4 SV=1	-0.622686	1.1182	0.0273544	0.497105
ap_5493	A0A0A7MAL2_PIMSTubuli beta chai OS=Pius massoiaa OX=88730 G=TUBB PE=2 SV=1	0.646643	0.00294451	0.0273894	0.497353
ap_1888	---NA---	-0.622898	1.08563	0.0277118	0.502816
ap_14369	---NA---	0.623738	0.902291	0.0277937	0.503913
ap_85196	A0A5P1EBM3_ASPOFAa_tras domai-cotaiig protei OS=Asparagus officialis OX=4686 G=A4U43_C07F670 PE=4 SV=1	0.627395	0.66908	0.0278173	0.503949
ap_12422	D5AAA5_PICSIPhytocyai domai-cotaiig protei OS=Picea sitchesis OX=3332 PE=2 SV=1	0.603535	5.69138	0.027891	0.504892
ap_80857	C0PTH5_PICSIRRM domai-cotaiig protei OS=Picea sitchesis OX=3332 PE=2 SV=1	0.607699	2.81115	0.0279305	0.505188
ap_90192	A0A1U8AYG2_ELUpetatricopeptide repeat-cotaiig protei At4g21065-like OS=elumbo ucifera OX=4432 G=LOC104607780 PE=4 SV=1	-0.62568	0.836193	0.0279506	0.505188
ap_95369	A0A151U327_CAJCACopia protei (Fragmet) OS=Cajaus caja OX=3821 G=KK1_006355 PE=4 SV=1	-0.622528	0.909874	0.0279931	0.5054
ap_16057	A0A4Y1R33_PRUDUMultidrug resistace-associated protei 9 OS=Pruus dulcis OX=3755 G=Prudu_008170 PE=4 SV=1	-0.621209	1.02493	0.0280057	0.5054
ap_6099	A9P2K5_PICSIEpimerase domai-cotaiig protei OS=Picea sitchesis OX=3332 PE=2 SV=1	-0.603539	4.96529	0.0280608	0.506004
ap_4521	H9BQS6_PSEMZPR-4 protei OS=Pseudotsuga meziesii OX=3357 G=PR4a_2 PE=2 SV=1	0.610737	2.2631	0.0281371	0.506989
ap_15677	A9UT0_PICSICBFD_FYB_HMF domai-cotaiig protei OS=Picea sitchesis OX=3332 PE=2 SV=1	-0.609173	2.40058	0.0281592	0.506995
ap_5629	A0A0C9RHL1_9SPERTSA: Wollemia obilis Ref_Wollemi_Trascript_21777_2041 trascribed RA sequece OS=Wollemia obilis OX=56998 PE=4 SV=1	0.612396	1.7995	0.0282351	0.507971
ap_2223	A0A2I0A5Y1_9ASPARetrovirus-related Pol polyprotei from trasposo TT 1-94 OS=Apostasia shezheica OX=1088818 G=AXF42_Ash007598 PE=4 SV=1	-0.633685	0.360111	0.0282614	0.507998
ap_88757	V5L64_9SPERTau class glutathioe S-trasferase OS=Larix kaempferi OX=54800 G=GSTU5 PE=2 SV=1	-0.640537	0.365842	0.0282801	0.507998
ap_5563	D5AC09_PICSIPeptidase A1 domai-cotaiig protei OS=Picea sitchesis OX=3332 PE=2 SV=1	0.603056	4.01294	0.0284362	0.510409
ap_5551	---NA---	-0.600445	6.65945	0.0285936	0.512841
ap_90283	---NA---	0.624011	0.859057	0.0287838	0.51528
ap_9371	A0A199WA70_AACO30S ribosomal protei S21 OS=Aaas comosus OX=4615 G=LOC109724655 PE=3 SV=1	0.616647	1.41661	0.0287846	0.51528
ap_81318	F2EDP0_HORVVPredicted protei OS=Hordeum vulgare subsp. vulgare OX=112509 PE=2 SV=1	0.608779	2.04248	0.0287958	0.51528
ap_6489	A0A6J1H4D4_CUCMOprobable membrae-associated kiase regulator 1 OS=Cucurbita moschata OX=3662 G=LOC111460296 PE=4 SV=1	0.609306	1.87581	0.02891	0.516624
ap_5222	A0A0C9RPD3_9SPERTrascriptio ad mRA export factor EY2 OS=Wollemia obilis OX=56998 PE=3 SV=1	0.606423	2.51285	0.0289152	0.516624
ap_15001	A0A6B9QRL9_TAXWCR2R3-MYB trascriptio factor 56 OS=Taxus wallichiaa var. chiesis OX=29808 PE=2 SV=1	-0.625535	0.43832	0.0289985	0.517674
ap_74791	A0A0D6QWH0_ARACUHexosyltrasferase OS=Araucaria cuighamii OX=56994 PE=3 SV=1	0.609048	2.09645	0.0290183	0.517674
ap_76405	A0A2I0X5W4_9ASPARetrovirus-related Pol polyprotei from trasposo TT 1-94 OS=Dedrobium cateatum OX=906689 G=MA16_Dca023640 PE=4 SV=1	-0.629501	0.354721	0.0290515	0.517871
ap_7408	D8RZG0_SELMLdCTP pyrophosphatase 1 OS=Selagiella moelledorffii OX=88036 G=SELMODRAFT_105525 PE=4 SV=1	-0.626003	0.574749	0.0291028	0.51839
ap_24380	A0A7J0FLZ5_9ERICTrasduci family protei OS=Actiidia rufa OX=165716 G=Acr_13g0011240 PE=4 SV=1	-0.620026	1.08812	0.0291778	0.519264
ap_34974	---NA---	-0.608758	1.85671	0.0292169	0.519264
ap_3781	A0A199VUQ7_AACOGDSL esterase/lipase OS=Aaas comosus OX=4615 G=LOC109715076 PE=3 SV=1	0.629032	0.419951	0.0292186	0.519264
ap_9138	A0A443WJ8_9MAGHydroxyprolie-rich glycoprotei family protei OS=Ciamomum micrathum f. kaehirae OX=337451 G=CKA_01163100 PE=4 SV=1	0.609241	1.81183	0.0292437	0.519315
ap_9357	A0A3S3U37_9MAGC2 calcium-depedet membrae targetig OS=Ciamomum micrathum f. kaehirae OX=337451 G=CKA_02369100 PE=4 SV=1	0.621532	0.749245	0.0293035	0.519981
ap_94546	A0A101LXY6_PICGLCCHC-type domai-cotaiig protei OS=Picea glauca OX=3330 G=ABT39_MTgee5572 PE=4 SV=1	-0.608053	1.84891	0.0293455	0.520332
ap_65779	A0A101LTM3_PICGLzf-RVT domai-cotaiig protei OS=Picea glauca OX=3330 G=ABT39_MTgee3632 PE=4 SV=1	0.611582	1.5953	0.0294027	0.520951
ap_10744	A9XA4_PICSIGRAM domai-cotaiig protei OS=Picea sitchesis OX=3332 PE=2 SV=1	0.599527	3.8281	0.029529	0.522792
ap_656	A0A2Z7BCE9_9LAMIRetrovirus-related Pol polyprotei from trasposo TT 1-94 OS=Dorcoceras hygrometricum OX=472368 G=F511_23576 PE=4 SV=1	-0.614838	1.12808	0.0295977	0.523258
ap_8816	A0A0C9RPW2_9SPERTSA: Wollemia obilis Ref_Wollemi_Trascript_28327_3433 trascribed RA sequece OS=Wollemia obilis OX=56998 PE=3 SV=1	0.597719	4.75699	0.0296002	0.523258
ap_11946	A0A1J3GK37_OCCARetrovirus-related Pol polyprotei from trasposo TT 1-94 (Fragmet) OS=occaea caerulesces OX=107243 G=LE_TR15446_c20_g1_i1_g.48819 PE=4 SV=1	-0.618609	0.903021	0.0296462	0.523674
ap_9442	A0A0A9DQA6_ARUDOCalcium-depedet protei kiase, isoform AK1 OS=Arudo doax OX=35708 PE=4 SV=1	-0.620087	0.619066	0.0299002	0.527762
ap_8771	A9R20_PICSIML domai-cotaiig protei OS=Picea sitchesis OX=3332 PE=2 SV=1	0.598149	3.63352	0.0299858	0.528564
ap_14758	D5ABG1_PICSIBAG domai-cotaiig protei OS=Picea sitchesis OX=3332 PE=2 SV=1	0.611539	1.32181	0.0299909	0.528564
ap_6023	A9R9_PICSIHTH cro/C1-type domai-cotaiig protei OS=Picea sitchesis OX=3332 PE=2 SV=1	0.617416	0.588468	0.0300787	0.529135
ap_2589	Q9C9V7_ARATHAT1G67910 protei OS=Arabidopsis thaliaa OX=3702 G=At1g67910 PE=1 SV=1	0.602826	2.20177	0.0301055	0.529135
ap_19734	E0ZAS4_PICSICBL-iteractig protei kiase-like protei (Fragmet) OS=Picea sitchesis OX=3332 PE=2 SV=1	-0.594881	6.26815	0.030132	0.529135
ap_82419	B8LQI8_PICSIC2 domai-cotaiig protei OS=Picea sitchesis OX=3332 PE=2 SV=1	0.610866	1.25565	0.0301654	0.529135
ap_11111	A0A101LXY6_PICGLCCHC-type domai-cotaiig protei OS=Picea glauca OX=3330 G=ABT39_MTgee5572 PE=4 SV=1	-0.606335	1.73224	0.0301721	0.529135
ap_4226	A0A0D6R6Z4_ARACUGGACT domai-cotaiig protei OS=Araucaria cuighamii OX=56994 PE=3 SV=1	-0.595551	4.9532	0.0301775	0.529135
ap_29040	A0A5K1EKG9_9MAGDUF659 domai-cotaiig protei (Fragmet) OS=ymphaea colorata OX=210225 G=YM_LOCUS20887 PE=4 SV=1	-0.614699	1.08487	0.0301819	0.529135
ap_90469	A0A2G9GXJ1_9LAMIMitochodrial trascriptio termiatio factor, mTERF OS=Hadroathus impetigiosus OX=429701 G=CDL12_17489 PE=3 SV=1	0.616437	0.978877	0.0303525	0.531684
ap_93078	---NA---	-0.613683	1.00274	0.0303928	0.531684
ap_56693	E5FA77_PICSICYP720B9 OS=Picea sitchesis OX=3332 PE=2 SV=1	-0.600485	2.4155	0.0304005	0.531684
ap_7747	A9UB9_PICSIAMP_ domai-cotaiig protei OS=Picea sitchesis OX=3332 PE=2 SV=1	0.595139	4.4938	0.0304215	0.531684
ap_1750	A0A6A2ZPT1_HIBSYPutative petatricopeptide repeat-cotaiig protei OS=Hibiscus syriacus OX=106335 G=F3Y22_tig00110788piloHSYRG00043 PE=4 SV=1	-0.62099	0.521787	0.0304517	0.531684
ap_17255	W1PS33_AMBTCAa_tras domai-cotaiig protei OS=Amborella trichopoda OX=13333 G=AMTR_s00166p00041470 PE=4 SV=1	-0.610689	1.15348	0.0304639	0.531684
ap_80105	UBIQP_PEAPolyubiquiti OS=Pisum sativum OX=3888 G=PU1 PE=2 SV=2	0.599944	2.44626	0.0306076	0.533794
ap_32710	A0A0C9RSP7_9SPERTSA: Wollemia obilis Ref_Wollemi_Trascript_14802_1937 trascribed RA sequece OS=Wollemia obilis OX=56998 PE=4 SV=1	0.594825	3.93805	0.0306884	0.534504
ap_15973	A0A0C9RPF1_9SPERTSA: Wollemia obilis Ref_Wollemi_Trascript_5613_2328 trascribed RA sequece OS=Wollemia obilis OX=56998 PE=3 SV=1	0.599245	2.57785	0.0306941	0.534504
ap_91434	---NA---	-0.603932	1.6736	0.0307671	0.535376
ap_35664	A0A5B9ZTT0_PIMOPutative TIR-BS-LRR protei OS=Pius moticola OX=3345 G=TL2 PE=2 SV=1	0.594643	3.33072	0.0311793	0.542059
ap_30462	---NA---	-0.616943	0.713834	0.0311976	0.542059
ap_79153	---NA---	-0.62428	0.391966	0.0313375	0.544083
ap_70278	C0PPQ7_PICSIGluca edo-1,3-beta-D-glucosidase OS=Picea sitchesis OX=3332 PE=2 SV=1	0.602297	1.61879	0.0314166	0.545053
ap_32450	---NA---	0.59236	3.53344	0.0315487	0.546938
ap_72545	A0A7J7G9I4_CAMSIOrigi recogitio complex subuit 1 OS=Camellia siesis OX=4442 G=HYC85_024713 PE=3 SV=1	0.613537	0.627481	0.0315755	0.546997
ap_17895	---NA---	0.59081	4.36601	0.0316658	0.548154
ap_71367	H9W4T7_PITAGRAM domai-cotaiig protei (Fragmet) OS=Pius taeda OX=3352 G=2_8713_01 PE=3 SV=1	0.598519	2.02463	0.0317283	0.548829
ap_12126	A0A0D6R8H3_ARACUAlpha-amylase OS=Araucaria cuighamii OX=56994 PE=3 SV=1	0.592486	3.07642	0.0319242	0.551809
ap_8755	B8LQM8_PICSIDiriget protei OS=Picea sitchesis OX=3332 PE=2 SV=1	-0.594765	2.54664	0.0320402	0.553404
ap_13616	A0A5B9ZTT0_PIMOPutative TIR-BS-LRR protei OS=Pius moticola OX=3345 G=TL2 PE=2 SV=1	-0.588578	4.67207	0.0321827	0.555455
ap_55489	A0A5A7USX8_CUCMERetrotrasposo protei OS=Cucumis melo var. makuwa OX=1194695 G=E5676_scaffold205G00720 PE=4 SV=1	-0.611584	0.597733	0.0322956	0.556679
ap_12127	A9R20_PICSIML domai-cotaiig protei OS=Picea sitchesis OX=3332 PE=2 SV=1	0.590119	3.54048	0.0323013	0.556679
ap_83444	A0A3S3430_9MAGIteractor of costitutive active ROPs 2, chloroplastic isoform X3 OS=Ciamomum micrathum f. kaehirae OX=337451 G=CKA_02490400 PE=3 SV=1	0.608563	0.892778	0.0324113	0.5579
ap_24674	A0A0D9VY50_9ORYZProtei kiase domai-cotaiig protei OS=Leersia perrieri OX=77586 PE=4 SV=1	-0.608926	0.918636	0.0324199	0.5579
ap_70923	A0A29GC56_FAGSYReverse trascriptase domai-cotaiig protei OS=Fagus sylvatica OX=28930 G=FSB_LOCUS24870 PE=4 SV=1	0.586673	4.97436	0.0327049	0.56239
ap_91415	A0A0C9RT92_9SPERTSA: Wollemia obilis Ref_Wollemi_Trascript_14048_1593 trascribed RA sequece OS=Wollemia obilis OX=56998 PE=3 SV=1	-0.586912	4.46167	0.0327678	0.563008
ap_84627	A0A0K0M729_PITBLRK1 OS=Pius tabuliformis OX=88731 PE=2 SV=1	-0.586204	5.05515	0.0327891	0.563008
ap_363	A0A101LXY6_PICGLCCHC-type domai-cotaiig protei OS=Picea glauca OX=3330 G=ABT39_MTgee5572 PE=4 SV=1	-0.60528	0.946952	0.03283	0.563297
ap_14392	Q6SSF0_PICABPutative class IV chitiase (Fragmet) OS=Picea abies OX=3329 PE=2 SV=1	0.599639	1.2565	0.0330049	0.565451
ap_87592	C0PTB9_PICSISHSP domai-cotaiig protei OS=Picea sitchesis OX=3332 PE=2 SV=1	-0.587456	3.69438	0.033043	0.565451
ap_90888	A0A0K0M729_PITBLRK1 OS=Pius tabuliformis OX=88731 PE=2 SV=1	-0.619154	0.142842	0.0330743	0.565451
ap_83102	---NA---	-0.584288	7.63727	0.033076	0.565451
ap_14490	C6F9J9_PSEMZTrucated MADS-box trascriptio factor (Fragmet) OS=Pseudotsuga meziesii OX=3357 PE=4 SV=1	0.593993	1.94895	0.0330767	0.565451
ap_90657	---NA---	0.589279	2.946	0.0331317	0.565977
ap_90518	W1LC4_AMBTCWHIM1 domai-cotaiig protei OS=Amborella trichopoda OX=13333 G=AMTR_s00129p00094430 PE=4 SV=1	0.587165	3.31611	0.0332548	0.567507
ap_14207	A0A2K1K3J1_PHYPAJ domai-cotaiig protei OS=Physcomitrium pates OX=3218 G=PHYPA_012815 PE=4 SV=1	0.587211	3.44343	0.0332698	0.567507
ap_91444	---NA---	-0.607221	0.637624	0.0333071	0.567728
ap_12160	C0PPX1_PICSIB-ARC domai-cotaiig protei OS=Picea sitchesis OX=3332 PE=2 SV=1	0.596806	1.52567	0.0333337	0.567767
ap_9047	A0A3S3M8V8_9MAGAkyri repeat OS=Ciamomum micrathum f. kaehirae OX=337451 G=CKA_00026700 PE=4 SV=1	0.605807	0.488337	0.033623	0.572276
ap_9794	A0A5J6X2I7_9SPERBeta-1,3-glucaase OS=Picea asperata OX=162306 PE=2 SV=1	0.582224	7.37864	0.033695	0.572757
ap_16514	A9VI6_PICSIUcharacterized protei OS=Picea sitchesis OX=3332 PE=2 SV=1	0.593967	1.7704	0.0337002	0.572757
ap_2423	Q2EA9_ABIALChalcoe sythase OS=Abies alba OX=45372 G=CHS PE=2 SV=1	0.58188	9.25372	0.03376	0.573354
ap_76190	G9B4E8_PICOClass I chitiase OS=Pius cotorta OX=3339 G=Chia1-1 PE=2 SV=1	-0.587239	2.79591	0.0338215	0.573741
ap_60907	---NA---	-0.593687	1.74345	0.0338319	0.573741
ap_79405	A0A0C9RYE3_9SPERGlycosyltrasferase OS=Wollemia obilis OX=56998 PE=3 SV=1	0.599469	1.07453	0.0339591	0.575481
ap_1677	---NA---	-0.597568	1.22112	0.034028	0.57623
ap_13303	A0A0D6QU38_ARACUAmidohydro-rel domai-cotaiig protei OS=Araucaria cuighamii OX=56994 PE=3 SV=1	0.599195	1.16061	0.0340763	0.57663
ap_6505	A0A5E4ES49_PRUDU LOW QUALITY PROTEI OS=Pruus dulcis OX=3755 G=ALMOD_2B015622 PE=4 SV=1	-0.579953	6.7264	0.0344562	0.582636
ap_17365	A0A0D6QSS0_ARACUWAT1-related protei OS=Araucaria cuighamii OX=56994 PE=3 SV=1	0.593645	1.59933	0.0345053	0.583045
ap_14058	B9H4E1_POPTRS-adeosyl-L-methioie:jasmoic acid carboxyl methyltrasferase OS=Populus trichocarpa OX=3694 G=JMT1 PE=2 SV=1	-0.603728	0.617025	0.0346094	0.58438
ap_70304	A9QT6_PICSIHMA domai-cotaiig protei OS=Picea sitchesis OX=3332 PE=2 SV=1	0.592256	1.62673	0.0347257	0.585921
ap_17213	A0A4S4DRA9_CAMSIProlyl edopeptidase OS=Camellia siesis var. siesis OX=542762 G=TEA_000823 PE=3 SV=1	-0.591669	1.61804	0.0349778	0.589749
ap_8068	A9LZ9_PICSIPhytosulfokie-beta OS=Picea sitchesis OX=3332 PE=2 SV=1	0.579274	4.54273	0.0350242	0.590104
ap_35498	H9VL09_PITARIG-type domai-cotaiig protei (Fragmet) OS=Pius taeda OX=3352 G=0_10413_02 PE=4 SV=1	-0.59202	1.44758	0.0350954	0.590177
ap_27160	A0A392LXQ0_9FABACopia-type polyprotei (Fragmet) OS=Trifolium medium OX=97028 G=A2U01_0000497 PE=4 SV=1	-0.612141	0.229381	0.0351024	0.590177
ap_81558	A0A0G7ZX7_PICGLCytochrome P450 CYP85A1 OS=Picea glauca OX=3330 G=cytochrome P450 CYP85A1 PE=3 SV=1	-0.589284	1.63602	0.0351119	0.590177
ap_88841	A0A0K0M729_PITBLRK1 OS=Pius tabuliformis OX=88731 PE=2 SV=1	-0.596143	1.06495	0.03513	0.590177
ap_3304	---NA---	0.584736	2.42282	0.0351779	0.590177
ap_14340	A0A0C9QW95_9SPERTSA: Wollemia obilis Ref_Wollemi_Trascript_4406_1241 trascribed RA sequece OS=Wollemia obilis OX=56998 PE=3 SV=1	-0.578078	5.60966	0.0351801	0.590177
ap_13242	---NA---	-0.59239	1.33722	0.0352288	0.590569
ap_91640	---NA---	0.577711	5.08352	0.0353881	0.592815
ap_80777	A9P26_PICSIAlpha-carboic ahydrase domai-cotaiig protei OS=Picea sitchesis OX=3332 PE=2 SV=1	0.582721	2.5682	0.0355325	0.594569
ap_1286	U5D935_AMBTCBED-type domai-cotaiig protei OS=Amborella trichopoda OX=13333 G=AMTR_s00061p00028660 PE=4 SV=1	-0.593505	1.15876	0.0355438	0.594569
ap_91022	C0PS01_PICSIEpimerase domai-cotaiig protei OS=Picea sitchesis OX=3332 PE=2 SV=1	0.577497	4.3618	0.0356803	0.596426
ap_14102	A0A200QVE8_9MAGPex19 protei OS=Macleaya cordata OX=56857 G=BVC80_1369g13 PE=4 SV=1	-0.578606	3.70252	0.0357179	0.596627
ap_15261	CSPL5_PICSICASP-like protei 1U1 OS=Picea sitchesis OX=3332 PE=2 SV=1	-0.593756	1.00478	0.0358502	0.598408
ap_4772	A0A0V0HIM1_SOLCHPutative ovule protei OS=Solaum chacoese OX=4108 PE=4 SV=1	0.586228	1.76308	0.0358889	0.598626
ap_16906	B8LK78_PICSIEpimerase domai-cotaiig protei OS=Picea sitchesis OX=3332 PE=2 SV=1	-0.575294	5.92057	0.0360014	0.599827
ap_7633	D5AEB9_PICSIUcharacterized protei OS=Picea sitchesis OX=3332 PE=2 SV=1	0.574909	6.96065	0.0360122	0.599827
ap_19460	---NA---	-0.597236	0.796546	0.0360716	0.600381
ap_19156	A0A72R1M5_QUELOLRRT_2 domai-cotaiig protei OS=Quercus lobata OX=97700 PE=4 SV=1	-0.59236	1.16284	0.0360969	0.600381
ap_88246	A0A0K0M729_PITBLRK1 OS=Pius tabuliformis OX=88731 PE=2 SV=1	-0.598174	0.646111	0.0361584	0.600976
ap_18876	---NA---	-0.599021	0.626181	0.0362054	0.601328
ap_17535	A9WT4_PICSIWAT1-related protei OS=Picea sitchesis OX=3332 PE=2 SV=1	0.604965	0.317913	0.0362996	0.602351
ap_7517	A9K7_PICSICEP-V/GFA domai-cotaiig protei OS=Picea sitchesis OX=3332 PE=2 SV=1	-0.577211	3.42453	0.0363226	0.602351
ap_87601	---NA---	-0.604656	0.30052	0.0363443	0.602351
ap_91439	A0A4Y1RM71_PRUDUAD(P)-bidig Rossma-fold superfamily protei OS=Pruus dulcis OX=3755 G=Prudu_016266 PE=4 SV=1	-0.604921	0.372451	0.0365042	0.604571
ap_69655	A0A2I0KQI3_PUGRReverse trascriptase Ty1/copia-type domai-cotaiig protei OS=Puica graatum OX=22663 G=CRG98_009095 PE=4 SV=1	-0.591742	0.976951	0.0365512	0.604571
ap_64405	B8LK48_PICSICarboxypeptidase OS=Picea sitchesis OX=3332 PE=2 SV=1	-0.605521	0.341164	0.0365818	0.604571
ap_15536	CRJ35_CRYJAPathogeesis-related thaumati-like protei 3.5 OS=Cryptomeria japoica OX=3369 PE=1 SV=1	0.577028	3.27248	0.0365818	0.604571
ap_15593	A0A0C9S398_9SPERTSA: Wollemia obilis Ref_Wollemi_Trascript_15443_1477 trascribed RA sequece OS=Wollemia obilis OX=56998 PE=4 SV=1	0.577864	2.89289	0.0366195	0.604766
ap_1649	D5AD9_PICSIEpimerase domai-cotaiig protei OS=Picea sitchesis OX=3332 PE=2 SV=1	0.575316	3.71925	0.0367234	0.605901
ap_60441	A0A4D8ZUC3_SALSCell divisio protease FtsH OS=Salvia spledes OX=180675 G=ftsH PE=3 SV=1	0.576747	3.06232	0.0367659	0.605901
ap_28844	A0A117I32_PICGLReverse trascriptase Ty1/copia-type domai-cotaiig protei OS=Picea glauca OX=3330 G=ABT39_MTgee3829 PE=4 SV=1	-0.6005	0.513087	0.0367661	0.605901
ap_3329	K7MD2_PITAAgeet domai-cotaiig protei (Fragmet) OS=Pius taeda OX=3352 G=2_10074_01 PE=4 SV=1	0.57415	4.15335	0.0368693	0.607173
ap_369	A0A7J6WV53_THATHDetoxificatio-like protei OS=Thalictrum thalictroides OX=46969 G=FRX31_010461 PE=3 SV=1	-0.575896	3.2307	0.0369149	0.607497
ap_24984	V5L5W5_9SPERTau class glutathioe S-trasferase OS=Larix kaempferi OX=54800 G=GSTU6 PE=2 SV=1	0.581194	2.13101	0.0371884	0.611567
ap_18515	A0A0D6QWA7_ARACUFACT complex subuit OS=Araucaria cuighamii OX=56994 PE=3 SV=1	0.58938	0.853878	0.0373636	0.614014
ap_87812	---NA---	-0.603587	0.295866	0.0373934	0.614072
ap_94686	---NA---	-0.60069	0.282029	0.0374341	0.614309
ap_15606	A0A6P5RHS7_PRUAV3,7-dimethylxathie -methyltrasferase-like OS=Pruus avium OX=42229 G=LOC110746402 PE=4 SV=1	-0.588568	0.841643	0.0376428	0.6173
ap_92928	A9SQ6_PICSIUcharacterized protei OS=Picea sitchesis OX=3332 PE=2 SV=1	0.581673	1.54272	0.0379462	0.621838
ap_10690	A0A443P3Z9_9MAGPutative receptor-like protei kiase isoform X1 OS=Ciamomum micrathum f. kaehirae OX=337451 G=CKA_01436500 PE=4 SV=1	0.589816	0.936698	0.0380112	0.622467
ap_57471	A0A0D6R8H3_ARACUAlpha-amylase OS=Araucaria cuighamii OX=56994 PE=3 SV=1	0.570604	3.90361	0.0381281	0.623586
ap_90273	---NA---	0.593715	0.699168	0.0381449	0.623586
ap_1996	A0A6P4CII2_ARADUFatty acyl-CoA reductase OS=Arachis duraesis OX=130453 G=LOC107476124 PE=3 SV=1	0.582307	1.38427	0.0381597	0.623586
ap_4975	D5ADG2_PICSIRIG-type domai-cotaiig protei OS=Picea sitchesis OX=3332 PE=2 SV=1	0.575565	2.45199	0.0381955	0.623736
ap_90357	M1BBU9_SOLTUReverse trascriptase domai-cotaiig protei OS=Solaum tuberosum OX=4113 PE=4 SV=1	0.585945	1.08193	0.0383316	0.625076
ap_9011	A0A6G9W3J5_CULAPectiesterase OS=Cuighamia laceolata OX=28977 G=PME34 PE=2 SV=1	0.585176	1.07435	0.0383617	0.625076
ap_4051	I6XU84_PIMUDehydri 9 protei (Fragmet) OS=Pius mugo OX=28528 G=dh9 PE=3 SV=1	0.568366	5.42658	0.0383649	0.625076
ap_76917	B8LRB4_PICSITIR domai-cotaiig protei OS=Picea sitchesis OX=3332 PE=2 SV=1	-0.569655	4.00282	0.0383847	0.625076
ap_92924	A5WZ05_PIMOPutative CC-BS-LRR protei (Fragmet) OS=Pius moticola OX=3345 G=CKD7 PE=2 SV=1	0.599362	0.535131	0.0384905	0.626362
ap_78499	A0A2Z7C161_9LAMIGlycosyltrasferase 2-like OS=Dorcoceras hygrometricum OX=472368 G=F511_23422 PE=3 SV=1	-0.571975	2.95719	0.0385405	0.626691
ap_83424	---NA---	0.598631	0.356743	0.0385644	0.626691
ap_2222	A0A2Z7AAL1_9LAMICCHC-type domai-cotaiig protei OS=Dorcoceras hygrometricum OX=472368 G=F511_40615 PE=4 SV=1	-0.575577	2.10724	0.0386397	0.627182
ap_16657	A0A0K0M797_PITBBSU5 OS=Pius tabuliformis OX=88731 PE=2 SV=1	-0.568696	4.24	0.0386483	0.627182
ap_95605	A0A4Y1REE4_PRUDUTrasposable elemet protei OS=Pruus dulcis OX=3755 G=Prudu_013226 PE=4 SV=1	-0.589696	0.754821	0.0387305	0.628068
ap_75719	A0A0C9RVM2_9SPERTSA: Wollemia obilis Ref_Wollemi_Trascript_10665_1416 trascribed RA sequece OS=Wollemia obilis OX=56998 PE=4 SV=1	0.57996	1.4038	0.0387577	0.628068
ap_87604	Q10KI5_ORYSJPutative itegrase OS=Oryza sativa subsp. japoica OX=39947 G=OSJBa0011H24.4 PE=4 SV=1	-0.577171	1.7866	0.0387836	0.628068
ap_9002	A0A287VTT5_HORVVRiboucleoside-diphosphate reductase OS=Hordeum vulgare subsp. vulgare OX=112509 PE=3 SV=1	0.575017	2.09571	0.0388285	0.62836
ap_35128	J7H5Z2_PIAREarly light-iduced protei (Fragmet) OS=Pius armadii OX=88733 G=ELIP PE=4 SV=1	-0.566206	6.50572	0.0389505	0.629898
ap_90813	A0A6M2EZW3_9ROSIProtei kiase domai-cotaiig protei OS=Populus davidiaa OX=266767 PE=4 SV=1	0.581084	1.09922	0.0390973	0.631502
ap_75548	---NA---	0.593573	0.465852	0.0391038	0.631502
ap_33375	Q8LKJ2_ABIGRGerayl diphosphate sythase OS=Abies gradis OX=46611 G=GPPS2 PE=2 SV=1	-0.572242	2.45331	0.0392318	0.633131
ap_21022	D5ADG9_PICSIDYW_deamiase domai-cotaiig protei OS=Picea sitchesis OX=3332 PE=2 SV=1	-0.583767	0.907749	0.0393099	0.633954
ap_17487	---NA---	-0.564514	7.61762	0.0394484	0.635749
ap_1640	B8LS43_PICSIAAA domai-cotaiig protei OS=Picea sitchesis OX=3332 PE=2 SV=1	-0.592245	0.22284	0.0395124	0.63634
ap_16265	A9V18_PICSIHydrolase_4 domai-cotaiig protei OS=Picea sitchesis OX=3332 PE=2 SV=1	-0.566712	3.89687	0.0395437	0.636405
ap_6186	B2LSM2_PICWIHAP5B OS=Picea wilsoii OX=162304 PE=2 SV=1	0.564623	5.50612	0.03963	0.637356
ap_6402	---NA---	-0.589623	0.471209	0.0397325	0.638564
ap_762	A0A2I0VG44_9ASPAItegrase catalytic domai-cotaiig protei OS=Dedrobium cateatum OX=906689 G=MA16_Dca027399 PE=4 SV=1	-0.584458	0.76236	0.03976	0.638566
ap_82587	A0A6H1QUK5_9SPERFloral homeotic protei APETALA 2-1 OS=Larix kaempferi OX=54800 PE=2 SV=1	-0.570088	2.43792	0.0398308	0.639145
ap_8675	A9L11_PICSIThioredoxi domai-cotaiig protei OS=Picea sitchesis OX=3332 PE=2 SV=1	-0.567127	3.36974	0.0398508	0.639145
ap_14854	A0A2K3L148_TRIPRTrasferrig glycosyl group trasferase OS=Trifolium pratese OX=57577 G=L195_g028138 PE=4 SV=1	0.586924	0.722733	0.0399544	0.639985
ap_74668	A0A438D428_VITVILRR receptor-like serie/threoie-protei kiase ERL1 OS=Vitis viifera OX=29760 G=ERL1 PE=4 SV=1	0.567802	3.06761	0.0399579	0.639985
ap_10512	Q675L1_PICAB(-)-limoee sythase OS=Picea abies OX=3329 G=TPS-Lim PE=2 SV=1	-0.569889	2.42501	0.040034	0.640764
ap_4288	A0A0A7RG87_PITBLate embryogeesis abudat protei LEA3-5 OS=Pius tabuliformis OX=88731 PE=2 SV=1	0.596029	0.108399	0.0400689	0.640884
ap_92967	B8LMX8_PICSITIR domai-cotaiig protei OS=Picea sitchesis OX=3332 PE=2 SV=1	0.582349	1.02218	0.0401265	0.641322
ap_25298	A0A0G7ZQ9_PICGLCytochrome P450 CYP704C5 OS=Picea glauca OX=3330 G=cytochrome P450 CYP704C5 PE=4 SV=1	-0.580625	1.06165	0.0401543	0.641322
ap_3661	A0A5A7PFZ7_STRAFProtocadheri Fat 2 OS=Striga asiatica OX=4170 G=STAS_07637 PE=4 SV=1	0.563939	4.46911	0.0401787	0.641322
ap_89225	---NA---	-0.575669	1.50405	0.0402313	0.641722
ap_7223	---NA---	0.566764	3.1426	0.0402684	0.641875
ap_5946	---NA---	0.57198	1.80703	0.0404748	0.643778
ap_23868	B8L75_PICSIGlycosyltrasferase OS=Picea sitchesis OX=3332 PE=2 SV=1	0.566914	2.91999	0.0404775	0.643778
ap_13500	---NA---	-0.578059	1.11738	0.0404912	0.643778
ap_7764	A0A5B7BGM5_DAVISulfiredoxi (Fragmet) OS=Davidia ivolucrata OX=16924 G=Di_037420 PE=3 SV=1	-0.573465	1.69326	0.040498	0.643778
ap_15647	A0A101LXY6_PICGLCCHC-type domai-cotaiig protei OS=Picea glauca OX=3330 G=ABT39_MTgee5572 PE=4 SV=1	-0.574911	1.43189	0.040714	0.64677
ap_76373	A0A3S3MJ18_9MAGC-termial bidig protei A-like protei OS=Ciamomum micrathum f. kaehirae OX=337451 G=CKA_00955800 PE=4 SV=1	-0.583607	0.716129	0.0408423	0.648368
ap_18666	A9P1B4_PICSIWWE domai-cotaiig protei OS=Picea sitchesis OX=3332 PE=2 SV=1	-0.573917	1.44945	0.0409791	0.650097
ap_71394	A0A0A7RIT8_PICABSOC1 OS=Picea abies OX=3329 PE=2 SV=1	-0.57157	1.77407	0.0410213	0.650326
ap_48455	A0A0D6QXX7_ARACUPyruvate kiase OS=Araucaria cuighamii OX=56994 PE=3 SV=1	-0.561377	4.56979	0.0410702	0.650659
ap_4005	A0A0C9S768_9SPERCytokii riboside 5'-moophosphate phosphoribohydrolase OS=Wollemia obilis OX=56998 PE=3 SV=1	0.581089	0.888595	0.0411356	0.651253
ap_76674	A0A2H5QWJ5_CITUCCHC-type domai-cotaiig protei OS=Citrus ushiu OX=55188 G=CUMW_268340 PE=4 SV=1	-0.60301	-0.125136	0.0413541	0.654269
ap_76726	A0A0K8TU5_PICGLCytochrome P450 CYP750A10 OS=Picea glauca OX=3330 G=Cytochrome P450 CYP750A10 PE=3 SV=1	0.590943	0.798032	0.0414414	0.655206
ap_80860	---NA---	-0.57148	1.4633	0.0417334	0.659377
ap_14622	Q9LDB5_TSUHEPheylcoumara bezylic ether reductase homolog TH2 OS=Tsuga heterophylla OX=3359 PE=2 SV=1	0.582218	0.449563	0.041872	0.66112
ap_10719	A0A6H1QUT0_9SPERZic figer CCCH domai-cotaiig protei 20 OS=Larix kaempferi OX=54800 PE=2 SV=1	0.559143	3.97793	0.0420513	0.663501
ap_5517	A9R04_PICSIJacali-type lecti domai-cotaiig protei OS=Picea sitchesis OX=3332 PE=2 SV=1	0.557194	6.98995	0.0420876	0.663626
ap_87809	A0A6M3X2G3_9SPERRibosomal protei L2 (Fragmet) OS=Abies sibirica OX=97169 G=rpl2 PE=4 SV=1	0.559371	3.91935	0.0421214	0.663711
ap_16973	---NA---	0.580963	0.45187	0.0422035	0.664249
ap_77194	A0A6V7PYS2_AACOCytochrome c oxidase subuit 2 OS=Aaas comosus var. bracteatus OX=296719 G=CB5_LOCUS19132 PE=3 SV=1	0.558246	4.51087	0.0422125	0.664249
ap_75692	A0A443F32_9MAGG2/mitotic-specific cycli-2 isoform X2 OS=Ciamomum micrathum f. kaehirae OX=337451 G=CKA_00561600 PE=3 SV=1	0.577946	0.690247	0.0424538	0.667597
ap_6877	A0A0D6R2Z7_ARACUWHy domai-cotaiig protei OS=Araucaria cuighamii OX=56994 PE=3 SV=1	0.557277	4.65926	0.0425596	0.668809
ap_88605	---NA---	-0.57364	1.09716	0.0426014	0.669017
ap_16660	A0A5B9ZTT0_PIMOPutative TIR-BS-LRR protei OS=Pius moticola OX=3345 G=TL2 PE=2 SV=1	0.559513	3.14076	0.0426642	0.669553
ap_15149	A0A5B7AV64_DAVIPutative rop guaie ucleotide exchage factor 14 OS=Davidia ivolucrata OX=16924 G=Di_029910 PE=4 SV=1	0.568993	1.47486	0.042714	0.669757
ap_15044	MT3_PICGLMetallothioei-like protei EMB30 OS=Picea glauca OX=3330 G=EMB30 PE=3 SV=1	0.556855	4.61524	0.0427606	0.669757
ap_86169	F2XFA6_PICSI(-)-lialool sythase OS=Picea sitchesis OX=3332 PE=2 SV=1	0.569186	1.36425	0.0427633	0.669757
ap_16647	A9XW7_PICSImrA domai-cotaiig protei OS=Picea sitchesis OX=3332 PE=2 SV=1	0.56189	2.34373	0.0428128	0.670083
ap_94805	A0A438I7K0_VITVIRetrovirus-related Pol polyprotei from trasposo TT 1-94 OS=Vitis viifera OX=29760 G=POLX_1773 PE=4 SV=1	-0.580685	0.546126	0.042886	0.67078
ap_2889	A0A1L1ZLY0_PIRAExpasi OS=Pius radiata OX=3347 G=EXPA4 PE=2 SV=1	0.561311	2.32312	0.0430955	0.673606
ap_21999	A9W00_PICSIRIG-type domai-cotaiig protei OS=Picea sitchesis OX=3332 PE=2 SV=1	0.569728	1.30546	0.0431323	0.673729
ap_83660	A0A2I0XGI6_9ASPARetrovirus-related Pol polyprotei from trasposo TT 1-94 OS=Dedrobium cateatum OX=906689 G=MA16_Dca013973 PE=4 SV=1	-0.561688	2.2567	0.0431829	0.673982
ap_34429	A9Q39_PICSIBidirectioal sugar trasporter SWEET OS=Picea sitchesis OX=3332 PE=2 SV=1	0.560632	2.42619	0.0432062	0.673982
ap_85115	A0A7C9E9R1_OPUSTReverse trascriptase domai-cotaiig protei OS=Oputia streptacatha OX=393608 PE=4 SV=1	-0.595709	-0.0403142	0.0432823	0.674719
ap_999	A0A7J0GUZ7_9ERICDUF659 domai-cotaiig protei OS=Actiidia rufa OX=165716 G=Acr_24g0008600 PE=4 SV=1	-0.564025	1.78615	0.0434229	0.676459
ap_88100	---NA---	-0.554388	4.84406	0.0434945	0.676831
ap_32632	C0PRI9_PICSIProtei kiase domai-cotaiig protei OS=Picea sitchesis OX=3332 PE=2 SV=1	0.554193	5.15575	0.0435048	0.676831
ap_8962	A9P072_PICSIGRAM domai-cotaiig protei OS=Picea sitchesis OX=3332 PE=2 SV=1	0.562933	1.93	0.0435747	0.677468
ap_89421	B8LLJ6_PICSIProtei kiase domai-cotaiig protei OS=Picea sitchesis OX=3332 PE=2 SV=1	-0.570309	1.1661	0.0436288	0.677858
ap_90497	A0A6J0PKK8_ELAGVprobable serie icorporator isoform X2 OS=Elaeis guieesis var. teera OX=51953 G=LOC105047894 PE=3 SV=1	0.573301	0.724125	0.0436791	0.678067
ap_2287	A0A540PV2_MALBAItegrase catalytic domai-cotaiig protei OS=Malus baccata OX=106549 G=C1H46_001430 PE=4 SV=1	-0.557942	2.82039	0.0437004	0.678067
ap_307	A0A0K0M729_PITBLRK1 OS=Pius tabuliformis OX=88731 PE=2 SV=1	-0.564202	1.57743	0.0437399	0.67823
ap_27831	---NA---	0.556058	3.28788	0.0438453	0.678976
ap_4367	A0A0C9QW95_9SPERTSA: Wollemia obilis Ref_Wollemi_Trascript_4406_1241 trascribed RA sequece OS=Wollemia obilis OX=56998 PE=3 SV=1	-0.55288	5.75972	0.0438733	0.678976
ap_90634	A0A0D6QU81_ARACUProtei kiase domai-cotaiig protei OS=Araucaria cuighamii OX=56994 PE=4 SV=1	0.554725	3.9215	0.0438753	0.678976
ap_12071	B8L75_PICSIGlycosyltrasferase OS=Picea sitchesis OX=3332 PE=2 SV=1	0.555966	3.27863	0.0440287	0.6809
ap_2107	A0A151R9Z3_CAJCARetrovirus-related Pol polyprotei from trasposo TT 1-94 OS=Cajaus caja OX=3821 G=KK1_039349 PE=4 SV=1	-0.572008	0.971435	0.0440804	0.681248
ap_12083	A9WT4_PICSIWAT1-related protei OS=Picea sitchesis OX=3332 PE=2 SV=1	-0.568665	1.19605	0.0442481	0.683387
ap_86783	B8L88_PICSIPHB domai-cotaiig protei OS=Picea sitchesis OX=3332 PE=2 SV=1	0.552184	4.95126	0.0443033	0.683787
ap_93606	---NA---	-0.579199	0.3749	0.0446471	0.688639
ap_9052	A9VP7_PICSICyclic ucleotide-bidig domai-cotaiig protei OS=Picea sitchesis OX=3332 PE=2 SV=1	0.567502	1.04223	0.0446916	0.688871
ap_4205	A0A1D6MRZ4_MAIZESugars will evetually be exported trasporter17a OS=Zea mays OX=4577 G=ZEAMMB73_Zm00001d040656 PE=3 SV=1	-0.560028	1.88776	0.0447214	0.688875
ap_63792	A0A5B9ZTT0_PIMOPutative TIR-BS-LRR protei OS=Pius moticola OX=3345 G=TL2 PE=2 SV=1	0.568554	1.35106	0.0447843	0.689155
ap_54526	---NA---	-0.56806	1.03259	0.0447986	0.689155
ap_24234	B8LU7_PICSIGlycosyltrasferase OS=Picea sitchesis OX=3332 PE=2 SV=1	-0.552006	3.95922	0.0448874	0.689879
ap_14483	A0A2Z7CLS3_9LAMIERCC4 domai-cotaiig protei OS=Dorcoceras hygrometricum OX=472368 G=F511_07708 PE=3 SV=1	0.55624	2.36534	0.0449048	0.689879
ap_55306	A0A2Z67U6_TRISUS5A_REDUCTASE domai-cotaiig protei OS=Trifolium subterraeum OX=3900 G=TSUD_288890 PE=3 SV=1	-0.552424	3.40104	0.045154	0.692943
ap_13776	---NA---	-0.573658	0.555184	0.0451635	0.692943
ap_13857	A0A0D6QS55_ARACUEdo-1,3(4)-beta-glucaase OS=Araucaria cuighamii OX=56994 PE=3 SV=1	-0.554226	2.69981	0.0452358	0.693596
ap_10634	A9U8_PICSIAAI domai-cotaiig protei OS=Picea sitchesis OX=3332 PE=2 SV=1	0.549287	5.50334	0.0453005	0.693857
ap_87491	---NA---	-0.561983	1.39048	0.0453458	0.693857
ap_7606	---NA---	0.549574	4.75288	0.0453473	0.693857
ap_1672	Q9M197_ARATHCopia-type reverse trascriptase-like protei OS=Arabidopsis thaliaa OX=3702 G=T16L24.270 PE=4 SV=1	-0.552928	2.97136	0.0453813	0.693857
ap_94412	---NA---	-0.573902	0.455717	0.0454014	0.693857
ap_32263	D5ABM1_PICSIWAT1-related protei OS=Picea sitchesis OX=3332 PE=2 SV=1	0.565276	1.09253	0.0454332	0.69389
ap_29405	A9ZR6_PICSIAbhydrolase_3 domai-cotaiig protei OS=Picea sitchesis OX=3332 PE=2 SV=1	0.551497	3.33739	0.0455442	0.694603
ap_6735	U5DB07_AMBTCUBC core domai-cotaiig protei OS=Amborella trichopoda OX=13333 G=AMTR_s00059p00134630 PE=3 SV=1	0.551078	3.5509	0.0455756	0.694603
ap_19554	A0A4Y1R9H3_PRUDUTrasposable elemet protei (Fragmet) OS=Pruus dulcis OX=3755 G=Prudu_010952 PE=4 SV=1	-0.564908	1.10164	0.0455842	0.694603
ap_60892	---NA---	-0.572548	0.581045	0.045599	0.694603
ap_78579	---NA---	-0.569021	0.819066	0.0457689	0.696283
ap_14955	A0A6I9S156_ELAGVbifuctioal TH2 protei, mitochodrial OS=Elaeis guieesis var. teera OX=51953 G=LOC105055788 PE=4 SV=1	0.56813	0.818194	0.0457689	0.696283
ap_16465	Q675L6_PICABE-alpha-bisabolee sythase OS=Picea abies OX=3329 G=TPS-Bis PE=2 SV=1	0.549135	4.1562	0.0458823	0.696954
ap_68928	A9VI3_PICSIMFS domai-cotaiig protei OS=Picea sitchesis OX=3332 PE=2 SV=1	0.55303	2.57022	0.0459064	0.696954
ap_86235	---NA---	-0.550138	3.51743	0.0459444	0.696954
ap_18716	A0A6B9XXW5_PICSIRetrotras_gag domai-cotaiig protei OS=Picea sitchesis OX=3332 G=orf07002 PE=4 SV=1	-0.566496	0.93509	0.0459806	0.696954
ap_78062	---NA---	0.555485	1.95884	0.04599	0.696954
ap_2927	C0PPQ7_PICSIGluca edo-1,3-beta-D-glucosidase OS=Picea sitchesis OX=3332 PE=2 SV=1	0.557135	1.75394	0.0460153	0.696954
ap_7430	A0A6I9QVC8_ELAGVmitochodrial argiie trasporter BAC2 OS=Elaeis guieesis var. teera OX=51953 G=LOC105040797 PE=3 SV=1	0.570539	0.537485	0.0460306	0.696954
ap_24304	---NA---	-0.579434	0.0869265	0.0460643	0.696954
ap_3700	A0A2P5DR5_PARADHistoe H4 (Fragmet) OS=Paraspoia adersoii OX=3476 G=PaWU01x14_039070 PE=3 SV=1	0.5627	1.05162	0.0460816	0.696954
ap_86737	---NA---	-0.565618	0.907068	0.0462857	0.699589
ap_95983	---NA---	-0.56735	0.764232	0.0463356	0.69989
ap_28515	A0A388KH90_CHABUUcharacterized protei OS=Chara brauii OX=69332 G=CBR_g4107 PE=3 SV=1	-0.546242	5.39342	0.0465217	0.702202
ap_14342	---NA---	-0.562428	1.0559	0.0465488	0.702202
ap_11970	---NA---	0.571457	0.51724	0.0465947	0.70244
ap_12390	A0A0V0HQH4_SOLCHPutative ovule protei (Fragmet) OS=Solaum chacoese OX=4108 PE=4 SV=1	0.56767	0.728314	0.0466895	0.703415
ap_1865	---NA---	-0.556816	1.62636	0.0467656	0.703616
ap_3177	A0A7S6PS56_9SPERTubuli beta-6 OS=Larix gmeliii var. olgesis OX=188928 PE=2 SV=1	0.562996	0.932572	0.0468304	0.703616
ap_12825	---NA---	-0.551319	2.49953	0.0468462	0.703616
ap_68888	A0A1D1YC01_9ARAESubtilisi-like protease (Fragmet) OS=Athurium amicola OX=1678845 G=ARA12_65 PE=3 SV=1	-0.568196	0.62437	0.0468596	0.703616
ap_51172	A0A0K0M6Y0_PITBCHAT3 OS=Pius tabuliformis OX=88731 PE=2 SV=1	-0.565734	0.92942	0.0468763	0.703616
ap_20845	C0PS01_PICSIEpimerase domai-cotaiig protei OS=Picea sitchesis OX=3332 PE=2 SV=1	0.545625	4.86183	0.0469009	0.703616
ap_78834	---NA---	0.560627	1.08997	0.0469137	0.703616
ap_1502	---NA---	-0.576476	0.0429819	0.0469973	0.704417
ap_7490	A0A0C9RT92_9SPERTSA: Wollemia obilis Ref_Wollemi_Trascript_14048_1593 trascribed RA sequece OS=Wollemia obilis OX=56998 PE=3 SV=1	-0.548714	2.94705	0.0470287	0.704435
ap_90555	A0A2U1MJX3_ARTADimer_Tp_hAT domai-cotaiig protei OS=Artemisia aua OX=35608 G=CTI12_AA369670 PE=4 SV=1	-0.563695	0.875865	0.0471847	0.705812
ap_15896	B8LRB4_PICSITIR domai-cotaiig protei OS=Picea sitchesis OX=3332 PE=2 SV=1	0.553141	2.14661	0.0472053	0.705812
ap_60500	---NA---	-0.555255	1.53711	0.0472113	0.705812
ap_51372	---NA---	-0.567462	0.729659	0.0473312	0.706872
ap_23941	A0A0C9RVD2_9SPERTSA: Wollemia obilis Ref_Wollemi_Trascript_11130_1719 trascribed RA sequece OS=Wollemia obilis OX=56998 PE=4 SV=1	0.553431	1.7731	0.0473777	0.706872
ap_15364	A9VF9_PICSIEpimerase domai-cotaiig protei OS=Picea sitchesis OX=3332 PE=2 SV=1	-0.550868	2.07691	0.0473916	0.706872
ap_2279	A0A101LXY6_PICGLCCHC-type domai-cotaiig protei OS=Picea glauca OX=3330 G=ABT39_MTgee5572 PE=4 SV=1	-0.547708	3.01361	0.0474033	0.706872
ap_1040	A0A2K3LIA6_TRIPRCopia-type polyprotei (Fragmet) OS=Trifolium pratese OX=57577 G=L195_g034230 PE=4 SV=1	-0.546799	3.27359	0.0474495	0.70711
ap_83087	B8LQX6_PICSILRRT_2 domai-cotaiig protei OS=Picea sitchesis OX=3332 PE=2 SV=1	-0.569763	0.428361	0.0476116	0.708903
ap_23415	---NA---	0.566947	0.64443	0.0476306	0.708903
ap_76523	I3QDT7_9SPER2-methyl-3-bute-2-ol sythase OS=Pius muricata OX=164245 G=Tps-MBO1 PE=2 SV=1	0.547617	2.78376	0.0477024	0.70952
ap_81269	A9R45_PICSIUsp domai-cotaiig protei OS=Picea sitchesis OX=3332 PE=2 SV=1	-0.561548	0.841485	0.0478623	0.71117
ap_19764	---NA---	-0.556082	1.27087	0.0478743	0.71117
ap_9575	A0A438K8J5_VITVIProtei reversio to ethylee sesitivity 1 OS=Vitis viifera OX=29760 G=RTE1_0 PE=4 SV=1	-0.5626	0.931909	0.0479564	0.71151
ap_30258	A0A101M3C8_PICGLUcharacterized protei OS=Picea glauca OX=3330 G=ABT39_MTgee3313 PE=4 SV=1	-0.557681	1.16783	0.047958	0.71151
ap_8980	A9RU0_PICSIUcharacterized protei OS=Picea sitchesis OX=3332 PE=2 SV=1	-0.563123	0.803101	0.0480125	0.71155
ap_6126	A0A7G0Y2I4_PIMSDisease resistace protei OS=Pius massoiaa OX=88730 G=R PE=2 SV=1	0.550164	1.97879	0.0480217	0.71155
ap_16304	F5CAE5_FUHYPetatricopeptide repeat protei 79 (Fragmet) OS=Fuaria hygrometrica OX=29583 PE=2 SV=1	-0.565447	0.608487	0.0480559	0.711605
ap_2649	B8LK78_PICSIEpimerase domai-cotaiig protei OS=Picea sitchesis OX=3332 PE=2 SV=1	-0.541337	8.7971	0.0481772	0.71271
ap_1974	D5AA29_PICSIUcharacterized protei OS=Picea sitchesis OX=3332 PE=2 SV=1	0.546224	2.61708	0.0481915	0.71271
ap_63333	---NA---	-0.567994	0.529126	0.0482959	0.713352
ap_88974	A0A0C9S849_9SPERTSA: Wollemia obilis Ref_Wollemi_Trascript_5859_2201 trascribed RA sequece OS=Wollemia obilis OX=56998 PE=4 SV=1	-0.54446	3.33014	0.0483166	0.713352
ap_499	A0A176WI96_MARPOReverse trascriptase Ty1/copia-type domai-cotaiig protei OS=Marchatia polymorpha subsp. ruderalis OX=1480154 G=AXG93_2772s1250 PE=4 SV=1	-0.560625	0.968987	0.0483266	0.713352
ap_24749	A0A0K1YZ23_PITHSDD1 protei (Fragmet) OS=Pius thubergii OX=3350 G=SDD1 PE=3 SV=1	0.552998	1.47487	0.0483757	0.713427
ap_4959	A0A397ZYU3_BRACMLRAT domai-cotaiig protei OS=Brassica campestris OX=3711 G=BRARA_C00718 PE=4 SV=1	0.546109	2.55696	0.0484003	0.713427
ap_4571	---NA---	0.54314	3.86994	0.0484368	0.713427
ap_7523	D8RU64_SELMLAldo_ket_red domai-cotaiig protei OS=Selagiella moelledorffii OX=88036 G=SELMODRAFT_267791 PE=4 SV=1	0.54169	5.21254	0.0484539	0.713427
ap_66344	E5FA69_PICSICYP720B2 OS=Picea sitchesis OX=3332 PE=2 SV=1	-0.543119	3.87326	0.0484926	0.713547
ap_33701	B1A9K6_PICABGerayl diphosphate sythase 2 OS=Picea abies OX=3329 G=IDS2 PE=2 SV=2	-0.543766	3.53666	0.0485402	0.713798
ap_18423	A0A2R6X4V3_MARPOTrehalose 6-phosphate phosphatase OS=Marchatia polymorpha OX=3197 G=MARPO_0036s0112 PE=3 SV=1	-0.545291	2.75241	0.0487771	0.716831
ap_77111	A0A097PQ92_GIBIAspartyl protease family protei (Fragmet) OS=Gikgo biloba OX=3311 PE=2 SV=1	-0.559067	0.924062	0.0488977	0.71815
ap_16383	A0A6J0M0B0_RAPSAE3 ubiquiti-protei ligase XBAT33-like OS=Raphaus sativus OX=3726 G=LOC108836866 PE=4 SV=1	-0.54347	3.10799	0.0490632	0.720128
ap_17574	A0A0K0M729_PITBLRK1 OS=Pius tabuliformis OX=88731 PE=2 SV=1	-0.574072	0.328664	0.0491849	0.721461
ap_76768	A0A1U8ARH4_ELUtrasmembrae protei 33 homolog OS=elumbo ucifera OX=4432 G=LOC104603094 PE=3 SV=1	0.550928	1.63677	0.0492218	0.721549
ap_45968	A0A1D6IUM7_MAIZEUbiquiti carboxyl-termial hydrolase 13 OS=Zea mays OX=4577 G=100383306 PE=3 SV=1	0.548933	1.70463	0.0493599	0.72312
ap_94646	---NA---	-0.562151	0.554467	0.049457	0.724088
ap_1548	---NA---	-0.560346	0.711798	0.0494972	0.724223
ap_29434	E5F672_PICSIDormacy/auxi associated-like protei (Fragmet) OS=Picea sitchesis OX=3332 PE=2 SV=1	0.541492	3.45886	0.0495408	0.724406
ap_90291	C0PPX1_PICSIB-ARC domai-cotaiig protei OS=Picea sitchesis OX=3332 PE=2 SV=1	0.541438	3.15301	0.0496025	0.724855
ap_86742	B8LQX6_PICSILRRT_2 domai-cotaiig protei OS=Picea sitchesis OX=3332 PE=2 SV=1	0.540262	3.70341	0.0497419	0.725236
ap_74220	B8LQY7_PICSICCT-epsilo OS=Picea sitchesis OX=3332 PE=2 SV=1	-0.542467	2.73847	0.0497584	0.725236
ap_83956	---NA---	0.544464	2.49152	0.0497667	0.725236
ap_76166	A0A0C9QLB2_9SPERTSA: Wollemia obilis Ref_Wollemi_Trascript_28538_1903 trascribed RA sequece OS=Wollemia obilis OX=56998 PE=4 SV=1	-0.545532	2.35134	0.0497806	0.725236
ap_25489	A0A200RDV3_9MAGDA helicase OS=Macleaya cordata OX=56857 G=BVC80_8905g20 PE=3 SV=1	-0.553861	1.0431	0.0498051	0.725236
ap_63382	A0A5J5A736_9ASTEDUF4219 domai-cotaiig protei OS=yssa siesis OX=561372 G=F0562_007086 PE=4 SV=1	0.546192	1.97721	0.049815	0.725236
ap_47708	---NA---	0.603418	-0.405562	0.049891	0.725891
ap_13254	B8LRB4_PICSITIR domai-cotaiig protei OS=Picea sitchesis OX=3332 PE=2 SV=1	-0.545665	2.10565	0.0500713	0.727804
ap_14947	A9VT6_PICSIAB hydrolase-1 domai-cotaiig protei OS=Picea sitchesis OX=3332 PE=2 SV=1	-0.548209	1.69533	0.0500848	0.727804
ap_78124	C0PPX1_PICSIB-ARC domai-cotaiig protei OS=Picea sitchesis OX=3332 PE=2 SV=1	0.544492	1.85716	0.0502211	0.729075
ap_10220	A9Y3_PICSIStaygree domai-cotaiig protei OS=Picea sitchesis OX=3332 PE=2 SV=1	-0.538541	4.07579	0.0502348	0.729075
ap_81872	A0A097PQ92_GIBIAspartyl protease family protei (Fragmet) OS=Gikgo biloba OX=3311 PE=2 SV=1	-0.544375	2.10449	0.0503163	0.729805
ap_3730	A9U29_PICSIUcharacterized protei OS=Picea sitchesis OX=3332 PE=2 SV=1	0.544559	2.05248	0.0503666	0.729963
ap_35636	A9P0W0_PICSIDYW_deamiase domai-cotaiig protei OS=Picea sitchesis OX=3332 PE=2 SV=1	-0.568755	0.304161	0.0504204	0.729963
ap_12194	A0A0C9S288_9SPERTSA: Wollemia obilis Ref_Wollemi_Trascript_21688_3067 trascribed RA sequece OS=Wollemia obilis OX=56998 PE=4 SV=1	0.539257	3.17474	0.0504209	0.729963
ap_972	A0A117I32_PICGLReverse trascriptase Ty1/copia-type domai-cotaiig protei OS=Picea glauca OX=3330 G=ABT39_MTgee3829 PE=4 SV=1	-0.541056	2.62872	0.0506922	0.733435
ap_75733	A0A4438T3_9MAGZic figer protei COSTAS-LIKE 16 OS=Ciamomum micrathum f. kaehirae OX=337451 G=CKA_00331800 PE=3 SV=1	0.538044	3.6324	0.0507574	0.733923
ap_18748	A9P0W0_PICSIDYW_deamiase domai-cotaiig protei OS=Picea sitchesis OX=3332 PE=2 SV=1	-0.548598	1.39671	0.050834	0.734576
ap_25587	---NA---	0.56156	0.201741	0.0508925	0.734967
ap_81714	---NA---	0.551007	1.23893	0.0510425	0.736677
ap_16898	D5A7U4_PICSIU1 small uclear riboucleoprotei C OS=Picea sitchesis OX=3332 PE=2 SV=1	0.537366	3.42024	0.0512109	0.738563
ap_5859	A0A6P5YM7_DURZIABC trasporter B family member 15-like OS=Durio zibethius OX=66656 G=LOC111293091 PE=4 SV=1	0.539712	2.82362	0.0512364	0.738563
ap_73487	A0A200PMS7_9MAGRibosomal protei L18/L5 OS=Macleaya cordata OX=56857 G=BVC80_4853g2 PE=4 SV=1	-0.554456	0.912025	0.0514047	0.740532
ap_10812	A0A55H486_9ROSA1-amiocyclopropae-1-carboxylate oxidase-like OS=Pyrus ussuriesis x Pyrus commuis OX=2448454 G=D8674_024908 PE=4 SV=1	0.540255	2.34255	0.0514977	0.741415
ap_72591	A0A6P4BMU0_ZIZJJpeamaclei-like OS=Ziziphus jujuba OX=326968 G=LOC107433683 PE=3 SV=1	0.536631	3.16335	0.0516609	0.743305
ap_9651	A0A117I32_PICGLReverse trascriptase Ty1/copia-type domai-cotaiig protei OS=Picea glauca OX=3330 G=ABT39_MTgee3829 PE=4 SV=1	-0.55368	0.698756	0.0517245	0.743762
ap_22949	A0A1S4CY54_TOBACprotei CHUP1, chloroplastic-like OS=icotiaa tabacum OX=4097 G=LOC107823870 PE=4 SV=1	-0.54882	1.10188	0.0518833	0.745225
ap_793	A0A117I32_PICGLReverse trascriptase Ty1/copia-type domai-cotaiig protei OS=Picea glauca OX=3330 G=ABT39_MTgee3829 PE=4 SV=1	-0.556027	0.593762	0.05189	0.745225
ap_32021	A0A5J9V1L3_9POALLRRT_2 domai-cotaiig protei (Fragmet) OS=Eragrostis curvula OX=38414 G=EJB05_20831 PE=4 SV=1	0.547767	1.20805	0.0520078	0.746124
ap_74758	---NA---	0.532266	9.46129	0.0520165	0.746124
ap_90706	M1CS5_SOLTUPhd figer protei OS=Solaum tuberosum OX=4113 PE=4 SV=1	-0.545834	1.41113	0.0520992	0.74657
ap_77827	A0A2Z6223_TRISUReverse trascriptase domai-cotaiig protei OS=Trifolium subterraeum OX=3900 G=TSUD_102880 PE=4 SV=1	-0.536915	2.6427	0.05212	0.74657
ap_18361	F2EDP0_HORVVPredicted protei OS=Hordeum vulgare subsp. vulgare OX=112509 PE=2 SV=1	0.553104	0.737211	0.0521435	0.74657
ap_18538	B8LPB8_PICSICYSTM domai-cotaiig protei OS=Picea sitchesis OX=3332 PE=2 SV=1	0.561917	0.334673	0.0521881	0.74675
ap_26989	A0A2K2BAQ4_POPTRUcharacterized protei OS=Populus trichocarpa OX=3694 G=POPTR_003G218100 PE=4 SV=1	-0.534778	3.50701	0.0522284	0.74683
ap_77972	A0A6I9Q8J5_ELAGVpetatricopeptide repeat-cotaiig protei At4g13650 OS=Elaeis guieesis var. teera OX=51953 G=LOC105032299 PE=4 SV=1	-0.548487	1.12766	0.0522577	0.74683
ap_78186	D5ADG9_PICSIDYW_deamiase domai-cotaiig protei OS=Picea sitchesis OX=3332 PE=2 SV=1	-0.553492	0.702887	0.0523632	0.747881
ap_83218	---NA---	-0.543032	1.54508	0.0524985	0.749034
ap_79154	---NA---	-0.542391	1.71278	0.0525081	0.749034
ap_24363	A0A2U1K9K4_ARTAMateral effect embryo arrest 59 OS=Artemisia aua OX=35608 G=CTI12_AA628550 PE=4 SV=1	0.54348	1.44053	0.0525957	0.749826
ap_77321	C0PPX1_PICSIB-ARC domai-cotaiig protei OS=Picea sitchesis OX=3332 PE=2 SV=1	0.537494	2.38075	0.052637	0.749957
ap_7510	---NA---	-0.545046	1.32845	0.0526874	0.750218
ap_1597	A0A392GD8_9FABAReverse trascriptase Ty1/copia-type domai-cotaiig protei OS=Trifolium medium OX=97028 G=A2U01_0019157 PE=4 SV=1	-0.549263	0.978756	0.052722	0.750252
ap_10509	X5CWI8_PITBGA2ox9 OS=Pius tabuliformis OX=88731 PE=2 SV=1	-0.533266	3.80356	0.052788	0.750734
ap_60021	R0ET4_9BRASSAICAR sythetase (Fragmet) OS=Capsella rubella OX=81985 G=CARUB_v100039354mg PE=4 SV=1	-0.546455	1.17677	0.053032	0.753058
ap_73642	A0A0C9S6C0_9SPERTSA: Wollemia obilis Ref_Wollemi_Trascript_11293_2535 trascribed RA sequece OS=Wollemia obilis OX=56998 PE=4 SV=1	0.542562	1.50012	0.0530745	0.753058
ap_90662	A0A498JTI8_MALDOo-specific serie/threoie protei kiase OS=Malus domestica OX=3750 G=DVH24_011105 PE=4 SV=1	0.54538	1.32879	0.0531072	0.753058
ap_70833	A0A0D6R818_ARACUCRAL-TRIO domai-cotaiig protei OS=Araucaria cuighamii OX=56994 PE=4 SV=1	0.556189	0.361523	0.0531127	0.753058
ap_2836	A0A4439H3_9MAGFerredoxi-related OS=Ciamomum micrathum f. kaehirae OX=337451 G=CKA_00355000 PE=4 SV=1	0.554495	0.362036	0.0531127	0.753058
ap_77763	D5AAE0_PICSIDYW_deamiase domai-cotaiig protei OS=Picea sitchesis OX=3332 PE=2 SV=1	-0.543638	1.32923	0.0531777	0.753523
ap_85457	---NA---	-0.541369	1.5906	0.0532244	0.753728
ap_90124	A0A151SH50_CAJCADUF4219 domai-cotaiig protei (Fragmet) OS=Cajaus caja OX=3821 G=KK1_000345 PE=4 SV=1	-0.538573	1.94262	0.0532623	0.753807
ap_30046	A0A2P5AEE6_PARADUcharacterized protei OS=Paraspoia adersoii OX=3476 G=PaWU01x14_340400 PE=4 SV=1	-0.547973	0.988059	0.0534544	0.755919
ap_840	---NA---	-0.549006	0.742496	0.0534763	0.755919
ap_76398	A0A438FBM0_VITVIPutative beta-D-xylosidase 6 OS=Vitis viifera OX=29760 G=BXL6_1 PE=3 SV=1	-0.544597	1.18759	0.0536129	0.757392
ap_93309	---NA---	-0.542748	1.256	0.0536895	0.758015
ap_19678	A0A176WKE1_MARPORIG-type E3 ubiquiti trasferase OS=Marchatia polymorpha subsp. ruderalis OX=1480154 G=AXG93_862s1050 PE=4 SV=1	0.536363	2.08295	0.0538386	0.759661
ap_57438	A9RF3_PICSITase-like domai-cotaiig protei OS=Picea sitchesis OX=3332 PE=2 SV=1	0.542981	1.28668	0.0538912	0.759944
ap_94716	A0A1V1GAG2_CRYJAatural resistace-associated macrophage protei OS=Cryptomeria japoica OX=3369 PE=2 SV=1	-0.53614	2.14414	0.0540147	0.761225
ap_3365	A0A70RE57_KALFEUcharacterized protei OS=Kalachoe fedtschekoi OX=63787 PE=4 SV=1	0.534796	2.3096	0.0540561	0.761349
ap_34780	C0PRA1_PICSIABC trasporter domai-cotaiig protei OS=Picea sitchesis OX=3332 PE=2 SV=1	-0.53078	3.42137	0.0541537	0.762265
ap_76037	B8LRB4_PICSITIR domai-cotaiig protei OS=Picea sitchesis OX=3332 PE=2 SV=1	0.533788	2.42548	0.054198	0.762429
ap_86793	A0A0V0GPW7_SOLCHPutative ovule protei OS=Solaum chacoese OX=4108 PE=4 SV=1	0.531788	3.02409	0.0542918	0.763288
ap_86588	A0A0K8TUP0_PICGLPutative terpee sythase, PgTPS46 (Fragmet) OS=Picea glauca OX=3330 G=PgTPS46 PE=4 SV=1	-0.543415	1.17384	0.0543934	0.764256
ap_83905	C0PPU0_PICSIProtei disulfide-isomerase OS=Picea sitchesis OX=3332 PE=2 SV=1	-0.527356	5.91099	0.0544579	0.764702
ap_24631	A0A6J0PI30_ELAGVprobable iactive purple acid phosphatase 16 isoform X3 OS=Elaeis guieesis var. teera OX=51953 G=LOC105045352 PE=4 SV=1	0.531239	2.82154	0.0546798	0.767357
ap_2631	A9TW6_PICSIBet_v_1 domai-cotaiig protei OS=Picea sitchesis OX=3332 PE=2 SV=1	0.526585	5.87957	0.0547944	0.768322
ap_33415	---NA---	-0.551149	0.557747	0.0548143	0.768322
ap_80033	---NA---	-0.529359	2.84351	0.0548481	0.768333
ap_23921	B8LRB4_PICSITIR domai-cotaiig protei OS=Picea sitchesis OX=3332 PE=2 SV=1	-0.526876	4.86796	0.0549133	0.768526
ap_4323	C0PS01_PICSIEpimerase domai-cotaiig protei OS=Picea sitchesis OX=3332 PE=2 SV=1	0.526894	4.8699	0.0549405	0.768526
ap_16756	---NA---	-0.536616	1.75663	0.0549605	0.768526
ap_20621	A9C7_PICSIGRAM domai-cotaiig protei OS=Picea sitchesis OX=3332 PE=2 SV=1	0.536704	1.60446	0.0550406	0.769063
ap_85465	---NA---	-0.544087	0.997626	0.0550648	0.769063
ap_4268	C0PS01_PICSIEpimerase domai-cotaiig protei OS=Picea sitchesis OX=3332 PE=2 SV=1	0.525849	5.67458	0.0551812	0.770228
ap_117	A9X61_PICSIAurora kiase OS=Picea sitchesis OX=3332 PE=2 SV=1	0.543938	0.94894	0.0553502	0.772126
ap_1691	---NA---	-0.535023	1.64673	0.0556717	0.775385
ap_8745	A0A455R04_9SPERFloricaula/leafy-like trascriptio factor OS=Larix gmeliii var. japoica OX=167560 G=LgDLY PE=2 SV=1	0.53476	1.72365	0.0556767	0.775385
ap_85380	A0A2K3PB15_TRIPRReverse trascriptase OS=Trifolium pratese OX=57577 G=L195_g009111 PE=4 SV=1	0.539113	1.26778	0.0557083	0.775385
ap_29091	A0A1S3VA39_VIGRRputative UPF0481 protei At3g02645 OS=Viga radiata var. radiata OX=3916 G=LOC106773048 PE=4 SV=1	0.542096	0.978679	0.0557167	0.775385
ap_8629	B8LQR2_PICSIAlpha-galactosidase OS=Picea sitchesis OX=3332 PE=2 SV=1	0.530092	2.37508	0.0557805	0.775645
ap_16155	A0A218WQ4_PUGRprobable serie/threoie-protei kiase At1g54610 OS=Puica graatum OX=22663 G=LOC116190186 PE=4 SV=1	-0.529049	2.81157	0.0558018	0.775645
ap_21479	A0A6V7X29_AACOChromo domai-cotaiig protei OS=Aaas comosus var. bracteatus OX=296719 G=CB5_LOCUS6115 PE=4 SV=1	-0.546346	0.728853	0.0558368	0.77567
ap_90483	A0A438IJ76_VITVISerie icorporator 3 OS=Vitis viifera OX=29760 G=SERIC3_1 PE=3 SV=1	0.546726	0.379556	0.0559906	0.777344
ap_3157	---NA---	0.526004	3.8626	0.0560861	0.778207
ap_61037	---NA---	-0.527182	3.03986	0.0563341	0.781184
ap_13825	---NA---	0.531946	1.89181	0.0563683	0.781195
ap_75328	J7H5Z2_PIAREarly light-iduced protei (Fragmet) OS=Pius armadii OX=88733 G=ELIP PE=4 SV=1	-0.522963	6.16512	0.0564565	0.781953
ap_89445	A0A5E4FCT0_PRUDU Retrovirus-related Pol poly from (Fragmet) OS=Pruus dulcis OX=3755 G=ALMOD_2B018540 PE=4 SV=1	-0.549789	0.275056	0.0565479	0.782754
ap_7327	A9UT0_PICSICBFD_FYB_HMF domai-cotaiig protei OS=Picea sitchesis OX=3332 PE=2 SV=1	0.531555	1.87569	0.0566447	0.783094
ap_31337	Q8L8J1_PITATIR/BS (Fragmet) OS=Pius taeda OX=3352 PE=2 SV=1	0.54069	0.992462	0.0566597	0.783094
ap_2265	---NA---	-0.541829	0.961914	0.056673	0.783094
ap_14098	A0A0K0M7D2_PITBmTERF1 (Fragmet) OS=Pius tabuliformis OX=88731 PE=2 SV=1	0.545701	0.601546	0.0571978	0.789878
ap_21610	A9X89_PICSIAB hydrolase-1 domai-cotaiig protei OS=Picea sitchesis OX=3332 PE=2 SV=1	0.55025	0.470164	0.0572941	0.790621
ap_16045	A0A151RZR1_CAJCARetrovirus-related Pol polyprotei from trasposo TT 1-94 OS=Cajaus caja OX=3821 G=KK1_030321 PE=4 SV=1	-0.531234	1.73033	0.0573194	0.790621
ap_70688	W1SU0_AMBTCFe2OG dioxygease domai-cotaiig protei OS=Amborella trichopoda OX=13333 G=AMTR_s00111p00067270 PE=3 SV=1	0.524618	3.08499	0.0573686	0.790834
ap_90894	A0A0K0M729_PITBLRK1 OS=Pius tabuliformis OX=88731 PE=2 SV=1	-0.534637	1.11046	0.0575272	0.792552
ap_4201	A0A0C9S9E1_9SPERTSA: Wollemia obilis Ref_Wollemi_Trascript_8016_703 trascribed RA sequece OS=Wollemia obilis OX=56998 PE=3 SV=1	0.521166	5.36589	0.0575672	0.792635
ap_89771	---NA---	-0.525297	2.65047	0.0577168	0.794227
ap_15684	A0A6A3BRU7_HIBSYExosome complex compoet RRP42 OS=Hibiscus syriacus OX=106335 G=F3Y22_tig00109991piloHSYRG00001 PE=4 SV=1	0.52623	2.46815	0.0577809	0.794641
ap_16538	A0A0K0M7B5_PITBB-ARC OS=Pius tabuliformis OX=88731 PE=2 SV=1	-0.534701	1.2617	0.0578767	0.795392
ap_18769	A0A0K0M729_PITBLRK1 OS=Pius tabuliformis OX=88731 PE=2 SV=1	-0.520275	5.27509	0.0579037	0.795392
ap_86508	---NA---	-0.531493	1.45691	0.0582095	0.799123
ap_4324	A9P223_PICSIXylogluca edotrasglucosylase/hydrolase OS=Picea sitchesis OX=3332 PE=2 SV=1	0.520956	3.6108	0.0584371	0.801777
ap_81338	A9XP2_PICSIRibulose bisphosphate carboxylase small subuit OS=Picea sitchesis OX=3332 PE=2 SV=1	0.521486	3.41956	0.0585795	0.802522
ap_91523	---NA---	-0.544336	0.557278	0.0585828	0.802522
ap_11284	---NA---	-0.526346	2.01803	0.0585945	0.802522
ap_77487	---NA---	-0.529671	1.57762	0.0587974	0.80414
ap_20375	A0A443GI3_9MAGTetratricopeptide repeat protei 38 OS=Ciamomum micrathum f. kaehirae OX=337451 G=CKA_00613600 PE=3 SV=1	0.532203	1.18295	0.0587986	0.80414
ap_7596	A9L40_PICSIUsp domai-cotaiig protei OS=Picea sitchesis OX=3332 PE=2 SV=1	0.518687	4.72841	0.0588426	0.80414
ap_14368	---NA---	-0.517366	10.5914	0.0588929	0.80414
ap_84015	A0A0D6R1A6_ARACUoduli-like domai-cotaiig protei OS=Araucaria cuighamii OX=56994 PE=4 SV=1	-0.51881	4.39825	0.0589824	0.80414
ap_2465	A9MF6_PICSICytochrome b5 heme-bidig domai-cotaiig protei OS=Picea sitchesis OX=3332 PE=2 SV=1	0.519671	3.73718	0.0589925	0.80414
ap_83677	A0A0D6QS27_ARACUCalcium-trasportig ATPase OS=Araucaria cuighamii OX=56994 PE=3 SV=1	-0.517658	5.89095	0.0590349	0.80414
ap_19234	A0A0C9RKI8_9SPERTSA: Wollemia obilis Ref_Wollemi_Trascript_13712_1252 trascribed RA sequece OS=Wollemia obilis OX=56998 PE=3 SV=1	-0.532703	1.31131	0.0590707	0.80414
ap_89234	W1P043_AMBTCGPI ethaolamie phosphate trasferase 2 OS=Amborella trichopoda OX=13333 G=AMTR_s00002p00027230 PE=3 SV=1	0.524108	2.30468	0.0590766	0.80414
ap_15729	D5A8I6_PICSIF-box domai-cotaiig protei OS=Picea sitchesis OX=3332 PE=2 SV=1	0.519654	3.61777	0.0590878	0.80414
ap_85542	---NA---	-0.530866	1.32028	0.0590915	0.80414
ap_81674	A0A0D6QSZ5_ARACUCOBRA-like protei OS=Araucaria cuighamii OX=56994 PE=3 SV=1	0.559074	0.235345	0.0593683	0.807142
ap_91112	A0A2D1VGV6_PISYDYW_deamiase domai-cotaiig protei (Fragmet) OS=Pius sylvestris OX=3349 G=2_9455_01 PE=4 SV=1	-0.518186	4.15327	0.0594086	0.807142
ap_59411	A0A2U1L162_ARTACholie trasporter-like protei OS=Artemisia aua OX=35608 G=CTI12_AA541780 PE=3 SV=1	0.543993	0.307023	0.059422	0.807142
ap_2263	A0A438GI90_VITVIRetrovirus-related Pol polyprotei from trasposo TT 1-94 OS=Vitis viifera OX=29760 G=POLX_2030 PE=4 SV=1	-0.526286	1.80114	0.0594521	0.807142
ap_94318	---NA---	-0.541434	0.392518	0.0594849	0.807142
ap_81064	A0A2G5CJL4_AQUCATPX2 domai-cotaiig protei OS=Aquilegia coerulea OX=218851 G=AQUCO_04900049v1 PE=3 SV=1	0.539192	0.661051	0.0595333	0.807329
ap_72526	A0A0D6QSX0_ARACUHexosyltrasferase OS=Araucaria cuighamii OX=56994 PE=3 SV=1	-0.517828	3.99809	0.0596219	0.808023
ap_18902	A0A1W2KRF4_PIRAMYB trascriptio factor MYB6 OS=Pius radiata OX=3347 G=MYB6 PE=2 SV=1	0.54134	0.447386	0.0596593	0.808023
ap_84452	---NA---	-0.544648	0.248896	0.0596882	0.808023
ap_11856	A9RI59_PHYPAPredicted protei OS=Physcomitrium pates OX=3218 G=PHYPADRAFT_159185 PE=4 SV=1	-0.522198	2.35574	0.0598597	0.809874
ap_32045	A0A0D6R0Y8_ARACUHexosyltrasferase OS=Araucaria cuighamii OX=56994 PE=3 SV=1	0.525716	1.76675	0.059968	0.81071
ap_77160	A9UD1_PICSIBeta-glucosidase OS=Picea sitchesis OX=3332 PE=2 SV=1	0.520068	2.78039	0.0599909	0.81071
ap_73409	A0A1D1XUG0_9ARAEtRA-specific adeosie deamiase 2 OS=Athurium amicola OX=1678845 G=Adat2 PE=4 SV=1	-0.522813	2.108	0.0601445	0.812316
ap_83651	F2EJ64_HORVVPredicted protei (Fragmet) OS=Hordeum vulgare subsp. vulgare OX=112509 PE=2 SV=1	0.521503	2.3448	0.0602714	0.813559
ap_76636	A0A5E4FDI0_PRUDUReverse trascriptase Ty1/copia-type domai-cotaiig protei (Fragmet) OS=Pruus dulcis OX=3755 G=ALMOD_2B035966 PE=4 SV=1	-0.526933	1.44535	0.0604291	0.815124
ap_78891	A0A438KLR1_VITVIPutative ribouclease H protei OS=Vitis viifera OX=29760 G=VvCHDp000001_537 PE=4 SV=1	-0.525367	1.62589	0.0604571	0.815124
ap_2003	---NA---	-0.541519	0.277517	0.060632	0.81701
ap_34911	A0A0K0M7B5_PITBB-ARC OS=Pius tabuliformis OX=88731 PE=2 SV=1	0.534401	0.72488	0.0608264	0.819157
ap_49496	---NA---	-0.530491	0.827031	0.0610142	0.820608
ap_13757	A0A0C9RUD1_9SPERTSA: Wollemia obilis Ref_Wollemi_Trascript_12666_1736 trascribed RA sequece OS=Wollemia obilis OX=56998 PE=4 SV=1	-0.522625	1.8608	0.0610371	0.820608
ap_47662	A0A56KP60_9ROSIUcharacterized protei OS=Carpius fagiaa OX=176857 G=FH972_021248 PE=4 SV=1	-0.555646	-0.27776	0.0610396	0.820608
ap_4584	A9SR0_PICSIUcharacterized protei OS=Picea sitchesis OX=3332 PE=2 SV=1	0.533911	0.647409	0.0610903	0.820817
ap_23871	T2B8A7_PIPSDof2 OS=Pius piaster OX=71647 PE=2 SV=1	0.518004	2.75023	0.0611759	0.821103
ap_8028	A9UD1_PICSIBeta-glucosidase OS=Picea sitchesis OX=3332 PE=2 SV=1	0.522228	1.83633	0.0612292	0.821103
ap_5725	A0A067GXS7_CITSITPR_REGIO domai-cotaiig protei OS=Citrus siesis OX=2711 G=CISI_1g024243mg PE=4 SV=1	0.512905	6.90082	0.0612332	0.821103
ap_92326	---NA---	-0.535693	0.570284	0.0612522	0.821103
ap_3598	---NA---	-0.514064	4.35416	0.0613711	0.822225
ap_15806	A0A101M1F0_PICGLUcharacterized protei OS=Picea glauca OX=3330 G=ABT39_MTgee3828 PE=4 SV=1	-0.540151	0.258918	0.0615823	0.824582
ap_7451	---NA---	-0.543694	0.0934733	0.0616975	0.82565
ap_2371	A0A0C9RTI6_9SPERTSA: Wollemia obilis Ref_Wollemi_Trascript_13846_898 trascribed RA sequece OS=Wollemia obilis OX=56998 PE=4 SV=1	-0.511668	9.12415	0.0617424	0.825778
ap_11406	A0A5B7B4H1_DAVIPutative boro trasporter 4-like (Fragmet) OS=Davidia ivolucrata OX=16924 G=Di_033123 PE=3 SV=1	0.525237	1.29524	0.0618571	0.826382
ap_90232	---NA---	-0.538554	0.392559	0.061932	0.826382
ap_91019	A0A167V975_PICABTrascriptio factor bHLH-3 OS=Picea abies OX=3329 PE=2 SV=1	0.519157	2.14006	0.0619362	0.826382
ap_49863	A0A438IKJ5_VITVITrasposo Tf2-12 polyprotei OS=Vitis viifera OX=29760 G=Tf2-12_31 PE=4 SV=1	-0.537871	0.373253	0.061952	0.826382
ap_121	---NA---	0.531972	0.741224	0.0619678	0.826382
ap_18058	---NA---	0.517539	2.42018	0.0619999	0.826382
ap_91236	---NA---	-0.529192	0.81305	0.0621155	0.827451
ap_6312	A0A199WA70_AACO30S ribosomal protei S21 OS=Aaas comosus OX=4615 G=LOC109724655 PE=3 SV=1	-0.529807	1.03877	0.0622446	0.828698
ap_32324	A0A0D6QR33_ARACURici B-type lecti domai-cotaiig protei OS=Araucaria cuighamii OX=56994 PE=4 SV=1	0.510685	7.4203	0.0623113	0.829113
ap_16127	A0A443DV3_9MAGKiesi-like protei OS=Ciamomum micrathum f. kaehirae OX=337451 G=CKA_00519800 PE=3 SV=1	0.541187	0.387241	0.0625246	0.831477
ap_4204	---NA---	0.509616	5.77948	0.0630932	0.838562
ap_1951	A0A29G2K3_FAGSYBED-type domai-cotaiig protei OS=Fagus sylvatica OX=28930 G=FSB_LOCUS21507 PE=4 SV=1	-0.527986	0.898431	0.0631677	0.838698
ap_77937	B8LRT5_PICSIEpimerase domai-cotaiig protei OS=Picea sitchesis OX=3332 PE=2 SV=1	0.51009	4.57625	0.0631796	0.838698
ap_92541	A0A101LXY6_PICGLCCHC-type domai-cotaiig protei OS=Picea glauca OX=3330 G=ABT39_MTgee5572 PE=4 SV=1	-0.524072	1.1085	0.0632447	0.838698
ap_90601	---NA---	-0.515119	2.53235	0.0632471	0.838698
ap_3642	A9W99_PICSIXS domai-cotaiig protei OS=Picea sitchesis OX=3332 PE=2 SV=1	0.514749	2.47576	0.0633111	0.839069
ap_77124	C0PPX1_PICSIB-ARC domai-cotaiig protei OS=Picea sitchesis OX=3332 PE=2 SV=1	-0.529956	0.804076	0.0634683	0.840676
ap_19757	---NA---	-0.51037	3.90751	0.0635376	0.841117
ap_94863	---NA---	-0.537159	0.306933	0.0635799	0.841199
ap_81110	A0A3G6J9J9_PITAProtei VEI PATTERIG 1 OS=Pius taeda OX=3352 G=VEP1-7 PE=2 SV=1	-0.511233	3.4266	0.0637047	0.842374
ap_15985	---NA---	0.528463	0.680637	0.0639865	0.84548
ap_73536	---NA---	0.534701	0.188202	0.0640121	0.84548
ap_12865	A0A6J0PEI8_ELAGVprotei IQ-DOMAI 1 OS=Elaeis guieesis var. teera OX=51953 G=LOC105039500 PE=4 SV=1	0.516686	1.89947	0.0640994	0.846156
ap_23788	B8LM50_PICSIAAI domai-cotaiig protei OS=Picea sitchesis OX=3332 PE=2 SV=1	0.519858	1.27016	0.0641695	0.846602
ap_27476	A9XLM9_PICABDehydri-like protei OS=Picea abies OX=3329 G=Dh4 PE=3 SV=1	0.508093	4.89226	0.0642328	0.846915
ap_78332	A0A5J5BDP7_9ASTEAlliiase_C domai-cotaiig protei OS=yssa siesis OX=561372 G=F0562_024297 PE=3 SV=1	-0.513997	2.2717	0.0642657	0.846915
ap_589	A0A1D1Z6D1_9ARAEGuaie ucleotide-bidig protei subuit alpha OS=Athurium amicola OX=1678845 G=fadA_0 PE=4 SV=1	-0.514868	1.9618	0.0645432	0.850092
ap_65058	A9W01_PICSIUcharacterized protei OS=Picea sitchesis OX=3332 PE=2 SV=1	0.508267	4.04564	0.064593	0.850268
ap_78240	---NA---	-0.534044	0.367024	0.0646893	0.851056
ap_15583	---NA---	0.510966	2.46337	0.0648398	0.852522
ap_7305	---NA---	0.509443	3.10074	0.0648738	0.852522
ap_23031	A0A3S3PXZ7_9MAGHeptahelical trasmembrae protei 1 OS=Ciamomum micrathum f. kaehirae OX=337451 G=CKA_00399000 PE=4 SV=1	0.508796	3.22495	0.065073	0.85444
ap_7976	METK3_PICSIS-adeosylmethioie sythase 3 OS=Picea sitchesis OX=3332 G=METK3 PE=2 SV=1	0.509159	3.11578	0.0650929	0.85444
ap_12625	A0A2R6RZ43_ACTCCPlexi-D1 like OS=Actiidia chiesis var. chiesis OX=1590841 G=CEY00_Acc02460 PE=4 SV=1	0.514004	1.77374	0.0652003	0.85537
ap_71420	A0A0K0M797_PITBBSU5 OS=Pius tabuliformis OX=88731 PE=2 SV=1	-0.510808	2.5663	0.0652871	0.855892
ap_8079	A0A6P5GG96_AACOcx9C motif-cotaiig protei 4, mitochodrial OS=Aaas comosus OX=4615 G=LOC109723068 PE=3 SV=1	-0.528018	0.64865	0.0653451	0.855892
ap_11540	A9UX0_PICSISerie hydroxymethyltrasferase OS=Picea sitchesis OX=3332 PE=2 SV=1	-0.504768	7.91127	0.0653604	0.855892
ap_89493	A0A0D6QSL1_ARACUProtei kiase domai-cotaiig protei OS=Araucaria cuighamii OX=56994 PE=4 SV=1	-0.518054	1.42565	0.0653868	0.855892
ap_73855	A0A1U8H0V8_CAPAUPF0481 protei At3g47200-like OS=Capsicum auum OX=4072 G=LOC107874949 PE=4 SV=1	-0.543556	0.0657316	0.0654318	0.856002
ap_4869	A9QA3_PICSIFe2OG dioxygease domai-cotaiig protei OS=Picea sitchesis OX=3332 PE=2 SV=1	-0.506657	3.81935	0.0655211	0.856691
ap_2692	A0A200QLE0_9MAGGibberelli regulated protei OS=Macleaya cordata OX=56857 G=BVC80_1583g16 PE=3 SV=1	0.521365	1.159	0.0655651	0.856786
ap_31154	A9Z53_PICSIRRM domai-cotaiig protei OS=Picea sitchesis OX=3332 PE=2 SV=1	0.506803	3.60994	0.0656681	0.857651
ap_16128	---NA---	-0.523221	0.908104	0.0658129	0.859062
ap_77997	C0PQE2_PICSITIR domai-cotaiig protei OS=Picea sitchesis OX=3332 PE=2 SV=1	0.509224	2.54807	0.0658943	0.859645
ap_33679	D5A888_PICSIUcharacterized protei OS=Picea sitchesis OX=3332 PE=2 SV=1	0.511802	2.06278	0.066171	0.862773
ap_76671	J7H5Z2_PIAREarly light-iduced protei (Fragmet) OS=Pius armadii OX=88733 G=ELIP PE=4 SV=1	-0.502966	9.47221	0.0662726	0.863615
ap_1735	A0A438C6S9_VITVIRetrovirus-related Pol polyprotei from trasposo TT 1-94 OS=Vitis viifera OX=29760 G=POLX_1623 PE=4 SV=1	0.517055	1.3399	0.0663734	0.864446
ap_5230	B8LRR6_PICSIS-adeosylmethioie sythase OS=Picea sitchesis OX=3332 PE=2 SV=1	0.504248	4.47019	0.0664152	0.864508
ap_74769	A0A0D6QRB3_ARACUWAT1-related protei OS=Araucaria cuighamii OX=56994 PE=3 SV=1	0.515961	1.38444	0.066732	0.868148
ap_56427	---NA---	0.510561	1.98501	0.0667702	0.868162
ap_1948	A0A2I0X5W4_9ASPARetrovirus-related Pol polyprotei from trasposo TT 1-94 OS=Dedrobium cateatum OX=906689 G=MA16_Dca023640 PE=4 SV=1	-0.50745	2.60121	0.0668524	0.868747
ap_14936	A0A0K8TU14_PICGLCytochrome P450 CYP76Z3 OS=Picea glauca OX=3330 G=Cytochrome P450 CYP76Z3 PE=3 SV=1	-0.521639	0.858797	0.0669082	0.868988
ap_5203	D5AB00_PICSIPhytocyai domai-cotaiig protei OS=Picea sitchesis OX=3332 PE=2 SV=1	0.509863	2.02722	0.0669736	0.869354
ap_5912	A9Z53_PICSIRRM domai-cotaiig protei OS=Picea sitchesis OX=3332 PE=2 SV=1	0.50552	2.92712	0.0673504	0.873041
ap_68811	---NA---	-0.509157	2.05559	0.0673595	0.873041
ap_812	A9WB2_PICSIMFS domai-cotaiig protei OS=Picea sitchesis OX=3332 PE=2 SV=1	-0.503625	3.62429	0.0674039	0.873041
ap_88325	---NA---	-0.501073	7.01342	0.0674072	0.873041
ap_15856	A0A0D6QR56_ARACUPeptidase A1 domai-cotaiig protei OS=Araucaria cuighamii OX=56994 PE=3 SV=1	0.509352	1.91717	0.0675949	0.874975
ap_27319	---NA---	-0.513837	1.05833	0.0676315	0.874975
ap_1650	B8LMX8_PICSITIR domai-cotaiig protei OS=Picea sitchesis OX=3332 PE=2 SV=1	0.518211	0.778256	0.0677697	0.876024
ap_12577	A0A0C9QPP7_9SPERTSA: Wollemia obilis Ref_Wollemi_Trascript_14491_2180 trascribed RA sequece OS=Wollemia obilis OX=56998 PE=3 SV=1	0.51616	1.00868	0.0677876	0.876024
ap_27407	B2KZF7_PICABCopie III-like protei (Fragmet) OS=Picea abies OX=3329 G=COP3 PE=2 SV=1	-0.51323	1.43331	0.0678635	0.876171
ap_21074	A0A6I9S636_ELAGVprotei UPSTREAM OF FLC isoform X2 OS=Elaeis guieesis var. teera OX=51953 G=LOC105056990 PE=3 SV=1	0.509512	1.74418	0.067874	0.876171
ap_29891	A0A540PV2_MALBAItegrase catalytic domai-cotaiig protei OS=Malus baccata OX=106549 G=C1H46_001430 PE=4 SV=1	-0.503394	3.12423	0.068116	0.87881
ap_15771	D5A9Z7_PICSIUcharacterized protei OS=Picea sitchesis OX=3332 PE=2 SV=1	-0.529824	0.225275	0.0682367	0.87988
ap_91257	A0A5B6WDE2_9ROSIRA-directed DA polymerase (Reverse trascriptase), Ribouclease H OS=Gossypium australe OX=47621 G=EPI10_019749 PE=4 SV=1	-0.521144	0.617269	0.0685343	0.88323
ap_42468	A0A0D6R145_ARACUReceptor-like serie/threoie-protei kiase OS=Araucaria cuighamii OX=56994 PE=3 SV=1	0.51594	0.912693	0.0686485	0.884214
ap_59418	A0A200QJ45_9MAGProtei Lies OS=Macleaya cordata OX=56857 G=BVC80_8985g57 PE=4 SV=1	-0.521138	0.630803	0.0689929	0.88816
ap_4291	A9KA0_PICSIUsp domai-cotaiig protei OS=Picea sitchesis OX=3332 PE=2 SV=1	0.4991	4.76842	0.0690878	0.888892
ap_13542	C0PSE6_PICSISHSP domai-cotaiig protei OS=Picea sitchesis OX=3332 PE=2 SV=1	-0.497742	7.90087	0.0691934	0.889669
ap_4701	A0A3S4HY2_9MAGDUF642 OS=Ciamomum micrathum f. kaehirae OX=337451 G=CKA_00592700 PE=4 SV=1	0.502788	2.66097	0.0692525	0.889669
ap_9743	A0A0C9QE9_9SPERTSA: Wollemia obilis Ref_Wollemi_Trascript_18592_508 trascribed RA sequece OS=Wollemia obilis OX=56998 PE=3 SV=1	0.501619	2.86707	0.0692791	0.889669
ap_11001	---NA---	-0.509131	1.57181	0.0693006	0.889669
ap_7758	A0A5K0WWL1_9MAGProtei kiase domai-cotaiig protei (Fragmet) OS=ymphaea colorata OX=210225 G=YM_LOCUS4682 PE=4 SV=1	0.505213	2.01839	0.0694041	0.890508
ap_21211	---NA---	0.503344	2.51968	0.0694625	0.890767
ap_9158	A0A0C9S3R1_9SPERTSA: Wollemia obilis Ref_Wollemi_Trascript_28463_2007 trascribed RA sequece OS=Wollemia obilis OX=56998 PE=3 SV=1	0.499488	3.66497	0.0695656	0.8916
ap_94226	---NA---	-0.527165	0.272749	0.0697152	0.892905
ap_11781	A0A445E6Z7_ARAHYDUF1624 domai-cotaiig protei OS=Arachis hypogaea OX=3818 G=Ahy_A02g005524 PE=4 SV=1	-0.496971	6.46989	0.0697439	0.892905
ap_95717	A0A438I7K0_VITVIRetrovirus-related Pol polyprotei from trasposo TT 1-94 OS=Vitis viifera OX=29760 G=POLX_1773 PE=4 SV=1	-0.517485	0.529858	0.0699301	0.894548
ap_85997	B8LKD7_PICSIETH domai-cotaiig protei OS=Picea sitchesis OX=3332 PE=2 SV=1	0.522231	0.434876	0.0699582	0.894548
ap_77306	C0PS01_PICSIEpimerase domai-cotaiig protei OS=Picea sitchesis OX=3332 PE=2 SV=1	0.498084	4.0787	0.0699871	0.894548
ap_70428	A0A1U8AA88_ELUtrihelix trascriptio factor ASIL2-like OS=elumbo ucifera OX=4432 G=LOC104598536 PE=4 SV=1	0.496105	5.98805	0.0702944	0.897984
ap_83013	---NA---	-0.495613	6.67075	0.0704719	0.899759
ap_58396	---NA---	0.508717	1.53071	0.0705596	0.900387
ap_12461	G7KV5_MEDTRPutative agiotesi-covertig ezyme 2 OS=Medicago trucatula OX=3880 G=11446852 PE=4 SV=1	0.508501	1.3862	0.0706236	0.900662
ap_89598	---NA---	0.50397	1.77762	0.0706907	0.900662
ap_30859	A0A443S06_9MAGIsecticidal toxi OS=Ciamomum micrathum f. kaehirae OX=337451 G=CKA_00997300 PE=4 SV=1	-0.495707	5.39037	0.0706968	0.900662
ap_9154	A9U8_PICSIAAI domai-cotaiig protei OS=Picea sitchesis OX=3332 PE=2 SV=1	0.495319	5.60636	0.0708574	0.901709
ap_11742	A0A2R6PSW6_ACTCCTrascriptio factor E like OS=Actiidia chiesis var. chiesis OX=1590841 G=CEY00_Acc22237 PE=3 SV=1	0.505707	1.62643	0.0709172	0.901709
ap_6871	A9VT4_PICSIRIG-type domai-cotaiig protei OS=Picea sitchesis OX=3332 PE=2 SV=1	0.505862	1.58434	0.0709236	0.901709
ap_93272	---NA---	-0.509463	1.05364	0.0709335	0.901709
ap_6519	C0PPX1_PICSIB-ARC domai-cotaiig protei OS=Picea sitchesis OX=3332 PE=2 SV=1	0.499705	2.49358	0.0713282	0.906233
ap_21792	A0A6P5RHM3_PRUAVpetatricopeptide repeat-cotaiig protei At4g13650-like OS=Pruus avium OX=42229 G=LOC110748708 PE=4 SV=1	0.511617	0.743029	0.0715161	0.908126
ap_74047	A0A200R8A3_9MAGRibosomal protei L1 OS=Macleaya cordata OX=56857 G=BVC80_1227g28 PE=4 SV=1	-0.499953	2.28989	0.0715784	0.908423
ap_10743	W1JW2_AMBTCPhospho-2-dehydro-3-deoxyheptoate aldolase OS=Amborella trichopoda OX=13333 G=AMTR_s00008p00262380 PE=3 SV=1	0.499643	2.28499	0.0716728	0.909056
ap_93961	---NA---	-0.512689	0.832138	0.0717963	0.909056
ap_15202	---NA---	-0.513532	0.657143	0.0718137	0.909056
ap_72396	D5AAI2_PICSIZF-HD dimerizatio-type domai-cotaiig protei OS=Picea sitchesis OX=3332 PE=2 SV=1	0.506575	1.20041	0.0718409	0.909056
ap_85795	W1JH1_AMBTCGluca edo-1,3-beta-D-glucosidase OS=Amborella trichopoda OX=13333 G=AMTR_s00060p00188740 PE=3 SV=1	0.49742	2.84056	0.0718579	0.909056
ap_93848	A0A117I32_PICGLReverse trascriptase Ty1/copia-type domai-cotaiig protei OS=Picea glauca OX=3330 G=ABT39_MTgee3829 PE=4 SV=1	-0.502443	1.78526	0.0718618	0.909056
ap_74468	A0A1U8Q4S2_ELUPectiesterase OS=elumbo ucifera OX=4432 G=LOC109114579 PE=4 SV=1	-0.523118	0.148201	0.0721211	0.911485
ap_2280	A0A117H55_PICGLUcharacterized protei OS=Picea glauca OX=3330 G=ABT39_MTgee4832 PE=4 SV=1	-0.506378	1.29061	0.0721523	0.911485
ap_26034	A0A218X3U3_PUGRItegrase catalytic domai-cotaiig protei OS=Puica graatum OX=22663 G=CDL15_Pgr003529 PE=4 SV=1	-0.520889	0.253553	0.072171	0.911485
ap_71379	H9W486_PITAf3_6 domai-cotaiig protei (Fragmet) OS=Pius taeda OX=3352 G=2_4281_02 PE=4 SV=1	0.497799	2.64397	0.0722549	0.912052
ap_73807	---NA---	0.499449	2.17621	0.0723127	0.912289
ap_23295	A0A097PQ92_GIBIAspartyl protease family protei (Fragmet) OS=Gikgo biloba OX=3311 PE=2 SV=1	-0.49771	2.53822	0.0724169	0.912642
ap_88083	---NA---	-0.503181	1.60315	0.0724189	0.912642
ap_3623	---NA---	0.505681	1.17211	0.0728626	0.917739
ap_2383	A9TL3_PICSIUcharacterized protei OS=Picea sitchesis OX=3332 PE=2 SV=1	0.491575	5.89941	0.0729232	0.918007
ap_48121	---NA---	-0.501007	1.7008	0.0730164	0.918685
ap_7039	A0A200QH54_9MAGSARE associated Golgi protei OS=Macleaya cordata OX=56857 G=BVC80_9101g276 PE=4 SV=1	0.502926	1.30503	0.0731241	0.919544
ap_76663	Q8L8J6_PITAPutative TIR/BS/LRR disease resistace protei (Fragmet) OS=Pius taeda OX=3352 PE=2 SV=1	0.510029	0.751914	0.0733913	0.922408
ap_7432	Q9ZTM9_PETHYPGPS/D10 OS=Petuia hybrida OX=4102 G=PGPS/D10 PE=2 SV=1	0.494601	2.86591	0.073438	0.922499
ap_74936	C0PPX1_PICSIB-ARC domai-cotaiig protei OS=Picea sitchesis OX=3332 PE=2 SV=1	0.49865	1.69639	0.0735462	0.922924
ap_5233	C0PRI9_PICSIProtei kiase domai-cotaiig protei OS=Picea sitchesis OX=3332 PE=2 SV=1	0.491308	4.64	0.0735583	0.922924
ap_87836	A0A2R6PR0_ACTCCCobyriate a,c-diamide sythase OS=Actiidia chiesis var. chiesis OX=1590841 G=CEY00_Acc21696 PE=4 SV=1	0.509274	0.759073	0.0735904	0.922924
ap_70781	A0A0C9RJ01_9SPERTSA: Wollemia obilis Ref_Wollemi_Trascript_15217_1661 trascribed RA sequece OS=Wollemia obilis OX=56998 PE=3 SV=1	-0.491006	4.76875	0.073683	0.923086
ap_85419	---NA---	-0.521367	0.102666	0.073712	0.923086
ap_7156	A0A0K0M716_PITBGrowth-regulatig factor OS=Pius tabuliformis OX=88731 PE=2 SV=1	0.499392	1.67732	0.0737592	0.923086
ap_94567	A0A101LXY6_PICGLCCHC-type domai-cotaiig protei OS=Picea glauca OX=3330 G=ABT39_MTgee5572 PE=4 SV=1	-0.500781	1.5455	0.0737615	0.923086
ap_77674	A0A0F7J3M2_TAXBAPutative oxidase OS=Taxus baccata OX=25629 PE=2 SV=1	0.501725	1.56115	0.0739881	0.925426
ap_43656	A0A5A7UMF1_CUCMEPol protei OS=Cucumis melo var. makuwa OX=1194695 G=E6C27_scaffold2720G00010 PE=4 SV=1	0.495897	2.45264	0.0740656	0.925899
ap_96032	A0A6I9V002_SESIGDSL esterase/lipase At4g16230 OS=Sesamum idicum OX=4182 G=LOC105178928 PE=3 SV=1	0.517125	0.249353	0.0742477	0.927287
ap_87568	A0A29J560_FAGSYBED-type domai-cotaiig protei OS=Fagus sylvatica OX=28930 G=FSB_LOCUS59505 PE=4 SV=1	-0.499691	1.54335	0.0742561	0.927287
ap_15978	A0A061DQM7_THECCKiase iteractig (KIP1-like) family protei, putative OS=Theobroma cacao OX=3641 G=TCM_004299 PE=4 SV=1	0.490791	3.9421	0.0743535	0.928007
ap_85256	A0A6A1WEX3_9ROSIFatty acyl-CoA reductase OS=Morella rubra OX=262757 G=CJ030_MR2G028755 PE=3 SV=1	-0.495126	2.39887	0.0744381	0.928568
ap_5738	A0A2P5CMB8_PARADGlycoside hydrolase OS=Paraspoia adersoii OX=3476 G=PaWU01x14_140050 PE=3 SV=1	0.489224	5.11769	0.0745104	0.928973
ap_6129	SDR1_PICABShort-chai type dehydrogease/reductase OS=Picea abies OX=3329 PE=2 SV=1	0.48859	6.34806	0.07458	0.929344
ap_76598	A0A1U8AQB1_ELUlactatio elevated protei 1-like isoform X3 OS=elumbo ucifera OX=4432 G=LOC104605375 PE=3 SV=1	0.491373	3.06306	0.0750065	0.934161
ap_2277	A0A5E4FCT0_PRUDU Retrovirus-related Pol poly from (Fragmet) OS=Pruus dulcis OX=3755 G=ALMOD_2B018540 PE=4 SV=1	-0.488283	5.126	0.0750839	0.934627
ap_4425	Q27JA8_9SPERDiriget protei (Fragmet) OS=Picea egelmaii x Picea glauca OX=373101 PE=2 SV=1	0.496617	1.78286	0.0751743	0.935254
ap_51855	A0A7J6W1T0_THATHLyr motif protei OS=Thalictrum thalictroides OX=46969 G=FRX31_019682 PE=4 SV=1	0.489437	3.5385	0.0754379	0.937754
ap_53458	A0A0D6QV66_ARACUo-specific serie/threoie protei kiase OS=Araucaria cuighamii OX=56994 PE=3 SV=1	0.494752	1.995	0.0754556	0.937754
ap_81665	---NA---	-0.511852	0.490798	0.0754992	0.937797
ap_76435	---NA---	0.500723	1.24383	0.0757204	0.939767
ap_2779	A9P70_PICSIUcharacterized protei OS=Picea sitchesis OX=3332 PE=2 SV=1	0.511625	0.511138	0.0757383	0.939767
ap_33787	A0A6M3X2E2_9SPERCytochrome c maturatio subuit FC OS=Abies sibirica OX=97169 G=ccmFc PE=4 SV=1	0.488079	3.81382	0.0761222	0.944029
ap_12314	A0A6P8CPK9_PUGRGDSL esterase/lipase At5g03610-like OS=Puica graatum OX=22663 G=LOC116198055 PE=3 SV=1	0.485759	6.70858	0.0762308	0.944873
ap_19517	A0A438KF7_VITVIReverse trascriptase OS=Vitis viifera OX=29760 G=pol_320 PE=4 SV=1	-0.502023	0.986526	0.0764178	0.946689
ap_7449	A3QT94_PITACellulose sythase-like A1 OS=Pius taeda OX=3352 G=CslA1 PE=2 SV=1	0.502868	0.751359	0.0766148	0.94741
ap_5127	B8LR95_PICSICycli -termial domai-cotaiig protei OS=Picea sitchesis OX=3332 PE=2 SV=1	0.496028	1.46971	0.0766516	0.94741
ap_79577	A0A0D6QXB3_ARACUMetalloezyme domai-cotaiig protei OS=Araucaria cuighamii OX=56994 PE=3 SV=1	0.489331	2.83658	0.0767319	0.94741
ap_26697	---NA---	-0.501545	0.939791	0.0767589	0.94741
ap_47546	---NA---	0.504425	0.888107	0.0767722	0.94741
ap_90891	A0A1U7Z303_ELUreceptor kiase-like protei Xa21 OS=elumbo ucifera OX=4432 G=LOC104589768 PE=4 SV=1	-0.490302	2.5439	0.076777	0.94741
ap_5450	C0PQL6_PICSITauD domai-cotaiig protei OS=Picea sitchesis OX=3332 PE=2 SV=1	0.485567	4.90597	0.0768286	0.94741
ap_74779	A0A6J0PJW8_ELAGVras-related protei RABC1 OS=Elaeis guieesis var. teera OX=51953 G=LOC105045294 PE=4 SV=1	0.491717	2.04989	0.0768386	0.94741
ap_16442	A0A6I9R2F8_ELAGVserie/threoie-protei kiase sid1 isoform X1 OS=Elaeis guieesis var. teera OX=51953 G=LOC105043472 PE=4 SV=1	0.48468	7.02552	0.0768411	0.94741
ap_11064	---NA---	-0.507845	0.423351	0.0771344	0.950524
ap_18456	A9W76_PICSIETH domai-cotaiig protei OS=Picea sitchesis OX=3332 PE=2 SV=1	-0.508205	0.444475	0.0773645	0.952857
ap_3325	---NA---	0.51047	0.357588	0.0774146	0.952971
ap_10362	A0A4844Z2_9ASTECOX assembly mitochodrial protei OS=Cuscuta campestris OX=132261 G=CCAM_LOCUS37918 PE=3 SV=1	0.494518	1.62505	0.0774691	0.95314
ap_1674	---NA---	0.487114	3.08726	0.0775341	0.953437
ap_53896	A0A2P0VFE2_PISYDefesi 1 OS=Pius sylvestris OX=3349 G=Def1 PE=4 SV=1	0.491453	2.23544	0.0776449	0.953527
ap_71017	A0A55FQ9_9ROSASodium/metabolite cotrasporter BASS1 OS=Pyrus ussuriesis x Pyrus commuis OX=2448454 G=D8674_005166 PE=3 SV=1	0.503937	0.656741	0.077662	0.953527
ap_61150	A0A5C7HBR6_9ROSIzf-RVT domai-cotaiig protei OS=Acer yagbiese OX=1000413 G=EZV62_018852 PE=3 SV=1	-0.496152	1.32418	0.0776639	0.953527
ap_29432	---NA---	0.486883	3.03349	0.0778125	0.954326
ap_250	A9M63_PICSIUcharacterized protei OS=Picea sitchesis OX=3332 PE=2 SV=1	0.487877	2.91252	0.0778235	0.954326
ap_93853	---NA---	-0.487423	2.80476	0.0778904	0.954326
ap_3248	A9Y59_PICSIHMG box domai-cotaiig protei OS=Picea sitchesis OX=3332 PE=2 SV=1	0.484916	3.95477	0.0779218	0.954326
ap_21524	---NA---	0.512111	0.333275	0.0779503	0.954326
ap_79036	A9WJ8_PICSIAlpha-galactosidase OS=Picea sitchesis OX=3332 PE=2 SV=1	-0.509887	0.510997	0.0780171	0.954326
ap_87613	L01X0_CRYJAFatty acyl-CoA reductase OS=Cryptomeria japoica OX=3369 PE=2 SV=1	0.497415	1.15505	0.0780342	0.954326
ap_83860	A0A0K0M729_PITBLRK1 OS=Pius tabuliformis OX=88731 PE=2 SV=1	-0.508362	0.219758	0.078056	0.954326
ap_12976	---NA---	-0.486738	2.74437	0.0783024	0.956838
ap_4131	A0A1S6YCQ8_PIPSPF family trasporter OS=Pius piaster OX=71647 G=PF5.9 PE=2 SV=1	-0.482416	5.44896	0.0785359	0.959189
ap_8979	K7L69_PIRAC2H2-type domai-cotaiig protei (Fragmet) OS=Pius radiata OX=3347 G=UM_2521_01 PE=4 SV=1	0.496874	0.997892	0.0787252	0.960998
ap_86312	B8LRB4_PICSITIR domai-cotaiig protei OS=Picea sitchesis OX=3332 PE=2 SV=1	-0.483626	3.42515	0.0790685	0.963783
ap_75833	---NA---	0.493907	1.15514	0.0790802	0.963783
ap_33487	A0A0C9RJY0_9SPERTSA: Wollemia obilis Ref_Wollemi_Trascript_14117_1818 trascribed RA sequece OS=Wollemia obilis OX=56998 PE=3 SV=1	0.490473	1.80162	0.0790972	0.963783
ap_33973	A0A0C9S398_9SPERTSA: Wollemia obilis Ref_Wollemi_Trascript_15443_1477 trascribed RA sequece OS=Wollemia obilis OX=56998 PE=4 SV=1	0.485283	2.80335	0.0791254	0.963783
ap_95412	A0A151S5S8_CAJCACopia protei OS=Cajaus caja OX=3821 G=KK1_028065 PE=4 SV=1	-0.491712	1.52252	0.0791596	0.963783
ap_10493	A0A175YD43_DAUCSBTB domai-cotaiig protei OS=Daucus carota subsp. sativus OX=79200 G=DCAR_028986 PE=4 SV=1	0.495816	1.13469	0.0792729	0.96466
ap_385	A0A453MYL6_AEGTSHistoe H4 OS=Aegilops tauschii subsp. stragulata OX=200361 PE=3 SV=1	0.486299	2.31512	0.0794685	0.966536
ap_5709	A9KA0_PICSIUsp domai-cotaiig protei OS=Picea sitchesis OX=3332 PE=2 SV=1	0.480265	6.70113	0.0795875	0.967479
ap_71530	A0A0E0FQK6_ORYIMaa edo-1,4-beta-maosidase OS=Oryza ivara OX=4536 PE=3 SV=1	0.484803	2.78019	0.0797189	0.968572
ap_1307	D5ACT2_PICSIAcyl-	-0.495796	0.964626	0.0798114	0.969128
ap_14132	L7S6G7_PITBTau class glutathioe S-trasferase OS=Pius tabuliformis OX=88731 G=GSTU24 PE=2 SV=1	0.508835	0.175531	0.0798476	0.969128
ap_16110	A0A0K8TU5_PICGLCytochrome P450 CYP750A10 OS=Picea glauca OX=3330 G=Cytochrome P450 CYP750A10 PE=3 SV=1	-0.481565	3.91826	0.0799569	0.969949
ap_61623	A9XW9_PICSIPeptidase A1 domai-cotaiig protei OS=Picea sitchesis OX=3332 PE=2 SV=1	0.488914	1.50499	0.0800349	0.970391
ap_7934	A0A1U7ZB30_ELUsolute carrier family 35 member F1-like OS=elumbo ucifera OX=4432 G=LOC104588276 PE=3 SV=1	0.485429	2.36371	0.0800831	0.97045
ap_18021	A9ML6_PICSIEF1_GE domai-cotaiig protei OS=Picea sitchesis OX=3332 PE=2 SV=1	0.487278	1.94069	0.0801228	0.97045
ap_15957	A0A5E4FCI4_PRUDU death domai associated OS=Pruus dulcis OX=3755 G=ALMOD_2B016598 PE=4 SV=1	0.483631	2.66548	0.0805078	0.974608
ap_45312	A0A1U7ZJA1_ELUfascicli-like arabiogalacta protei 4 OS=elumbo ucifera OX=4432 G=LOC104594547 PE=3 SV=1	0.493072	0.992685	0.0805938	0.975144
ap_26912	A9RI0_PICSIPH domai-cotaiig protei OS=Picea sitchesis OX=3332 PE=2 SV=1	0.487765	1.76922	0.0806567	0.975399
ap_22865	A0A151TGQ2_CAJCARetrovirus-related Pol polyprotei from trasposo TT 1-94 OS=Cajaus caja OX=3821 G=KK1_012506 PE=4 SV=1	-0.479276	4.38437	0.080962	0.978584
ap_14096	A0A727U0_QUELOSAT domai-cotaiig protei OS=Quercus lobata OX=97700 PE=4 SV=1	-0.482096	2.76816	0.0810781	0.979215
ap_9348	A0A0C9RQG5_9SPERTSA: Wollemia obilis Ref_Wollemi_Trascript_25208_1404 trascribed RA sequece OS=Wollemia obilis OX=56998 PE=4 SV=1	0.479692	3.98415	0.0810981	0.979215
ap_87913	A0A1D1Z7I1_9ARAEAcyltrasferase-like protei At1g54570, chloroplastic OS=Athurium amicola OX=1678845 G=At1g54570_3 PE=4 SV=1	0.478554	4.79979	0.0811935	0.979861
ap_4241	A9QA3_PICSIFe2OG dioxygease domai-cotaiig protei OS=Picea sitchesis OX=3332 PE=2 SV=1	-0.477878	5.19541	0.0814409	0.981855
ap_5337	A0A0G7ZX6_PICGLCytochrome P450 CYP74A1 OS=Picea glauca OX=3330 G=cytochrome P450 CYP74A1 PE=4 SV=1	0.478282	4.52585	0.0814428	0.981855
ap_242	A0A438HHE7_VITVIBED-type domai-cotaiig protei OS=Vitis viifera OX=29760 G=CK203_042035 PE=4 SV=1	-0.489501	1.33162	0.0816078	0.983336
ap_77629	D5A946_PICSIRIG-type domai-cotaiig protei OS=Picea sitchesis OX=3332 PE=2 SV=1	-0.477945	4.20663	0.0819797	0.987308
ap_7010	A0A0K9PGW1_ZOSMRTrihelix trascriptio factor OS=Zostera maria OX=29655 G=ZOSMA_267G00250 PE=4 SV=1	0.477787	4.2104	0.082093	0.987738
ap_13968	E9ZS7_PIMOPutative trucated TIR-BS-LRR protei OS=Pius moticola OX=3345 G=TL1 PE=2 SV=1	0.478348	3.75085	0.0821	0.987738
ap_73329	A9SMI5_PHYPAPredicted protei (Fragmet) OS=Physcomitrium pates OX=3218 G=PHYPADRAFT_18083 PE=4 SV=1	0.478425	3.72841	0.0821966	0.988391
ap_17402	---NA---	-0.492976	0.773511	0.0822894	0.988882
ap_33098	D5AE11_PICSIGrowth-regulatig factor OS=Picea sitchesis OX=3332 PE=2 SV=1	-0.485259	1.82268	0.0823743	0.988882
ap_25744	A9TW38_PHYPAPredicted protei OS=Physcomitrium pates OX=3218 G=PHYPADRAFT_172311 PE=4 SV=1	-0.483256	2.06792	0.0823927	0.988882
ap_22825	---NA---	-0.482998	2.08527	0.0824068	0.988882
ap_4333	A0A5B6XAI7_9ROSIVitami K-depedet S OS=Gossypium australe OX=47621 G=EPI10_034091 PE=4 SV=1	0.491179	1.11431	0.0824647	0.989068
ap_12400	A0A200QB41_9MAGFlavi amie oxidase OS=Macleaya cordata OX=56857 G=BVC80_8965g27 PE=4 SV=1	-0.480089	2.67304	0.082644	0.99071
ap_11614	A0A0D6QU81_ARACUProtei kiase domai-cotaiig protei OS=Araucaria cuighamii OX=56994 PE=4 SV=1	0.489151	1.40643	0.0826917	0.990773
ap_19582	A0A0K0M784_PITBCHAT1 OS=Pius tabuliformis OX=88731 PE=2 SV=1	0.480254	2.50213	0.0827517	0.990812
ap_91329	A9WI6_PICSIFAD-bidig PCMH-type domai-cotaiig protei OS=Picea sitchesis OX=3332 PE=2 SV=1	-0.49269	0.842983	0.0827798	0.990812
ap_42614	---NA---	0.485049	1.77224	0.0828914	0.991577
ap_44526	A0A0C9S4Z0_9SPERTSA: Wollemia obilis Ref_Wollemi_Trascript_13537_1198 trascribed RA sequece OS=Wollemia obilis OX=56998 PE=4 SV=1	-0.488061	1.30988	0.0829286	0.991577
ap_90836	A0A0K0M729_PITBLRK1 OS=Pius tabuliformis OX=88731 PE=2 SV=1	-0.487136	1.37249	0.0829909	0.991803
ap_5868	A9XH8_PICSIAD(P)-bd_dom domai-cotaiig protei OS=Picea sitchesis OX=3332 PE=2 SV=1	0.476778	3.80536	0.0830325	0.991803
ap_6203	CRJ35_CRYJAPathogeesis-related thaumati-like protei 3.5 OS=Cryptomeria japoica OX=3369 PE=1 SV=1	0.481692	2.22935	0.08313	0.99246
ap_2045	A0A0D6QR68_ARACUProtei kiase domai-cotaiig protei OS=Araucaria cuighamii OX=56994 PE=4 SV=1	-0.483068	1.93984	0.0832594	0.993091
ap_7827	A0A6I9QUL8_ELAGVucharacterized protei LOC105039210 OS=Elaeis guieesis var. teera OX=51953 G=LOC105039210 PE=4 SV=1	-0.486654	1.57603	0.0832997	0.993091
ap_87456	A0A0A7REF4_PITBLate embryogeesis abudat protei LEA7-2 OS=Pius tabuliformis OX=88731 PE=2 SV=1	-0.48212	2.08717	0.0833105	0.993091
ap_24376	A0A0C9QPB6_9SPERTSA: Wollemia obilis Ref_Wollemi_Trascript_15026_3796 trascribed RA sequece OS=Wollemia obilis OX=56998 PE=3 SV=1	-0.484301	1.44178	0.0835059	0.994514
ap_879	A0A0C9S9W9_9SPER5'-3' exoribouclease OS=Wollemia obilis OX=56998 PE=3 SV=1	-0.4932	0.549627	0.083515	0.994514
ap_24636	---NA---	0.479433	2.22773	0.0838008	0.997409
ap_60087	B8LRB4_PICSITIR domai-cotaiig protei OS=Picea sitchesis OX=3332 PE=2 SV=1	-0.477329	2.98919	0.0839675	0.998884
ap_60593	A0A5B6WHI3_9ROSIARM repeat superfamily protei OS=Gossypium australe OX=47621 G=EPI10_021085 PE=4 SV=1	0.479119	2.30343	0.0840692	0.999584
ap_11586	A0A0D6R102_ARACUADPRibase-M OS=Araucaria cuighamii OX=56994 PE=3 SV=1	-0.481914	1.81296	0.0841461	0.999989
ap_85554	A0A1U8AFA6_ELUsterol 3-beta-glucosyltrasferase isoform X3 OS=elumbo ucifera OX=4432 G=LOC104599970 PE=4 SV=1	-0.483044	1.58204	0.0842668	1
ap_85863	W1PX44_AMBTCF3_like domai-cotaiig protei OS=Amborella trichopoda OX=13333 G=AMTR_s00184p00056440 PE=3 SV=1	-0.490658	0.839763	0.0843558	1
ap_10316	A0A6B9XRD5_PICSIUcharacterized protei OS=Picea sitchesis OX=3332 G=orf05772 PE=4 SV=1	0.484148	1.60721	0.0844729	1
ap_6643	A0A088BGK7_PIRAAuxi-repressed protei OS=Pius radiata OX=3347 G=ARP PE=2 SV=1	0.480962	1.89768	0.084487	1
ap_5033	A0A0C9QW95_9SPERTSA: Wollemia obilis Ref_Wollemi_Trascript_4406_1241 trascribed RA sequece OS=Wollemia obilis OX=56998 PE=3 SV=1	-0.477042	2.68793	0.0845987	1
ap_27211	A0A29EDB0_FAGSYReverse trascriptase domai-cotaiig protei OS=Fagus sylvatica OX=28930 G=FSB_LOCUS550 PE=4 SV=1	-0.492931	0.641662	0.084651	1
ap_9053	A9X13_PICSISHSP domai-cotaiig protei OS=Picea sitchesis OX=3332 PE=2 SV=1	-0.472878	5.04347	0.0848418	1
ap_56154	A0A6P5G9U0_AACODA topoisomerase OS=Aaas comosus OX=4615 G=LOC109721388 PE=3 SV=1	0.493779	0.588801	0.0849462	1
ap_17144	A0A4Y1RU54_PRUDUTrasposable elemet protei OS=Pruus dulcis OX=3755 G=Prudu_019940 PE=4 SV=1	-0.492111	0.674378	0.0851216	1
ap_22521	A0A1D1Z3P7_9ARAEHistidiol-phosphate amiotrasferase OS=Athurium amicola OX=1678845 G=hisC_8 PE=4 SV=1	-0.486975	0.966244	0.0853028	1
ap_10790	---NA---	0.485932	0.965837	0.0853028	1
ap_215	A0A2G9HI60_9LAMIPutative 2,2-dimethylguaosie tRA methyltrasferase OS=Hadroathus impetigiosus OX=429701 G=CDL12_10160 PE=4 SV=1	0.472591	4.23625	0.0854157	1
ap_54594	---NA---	-0.483252	1.43426	0.0854365	1
ap_74796	---NA---	-0.489402	0.787088	0.0854666	1
ap_16805	---NA---	-0.478776	1.98175	0.0855001	1
ap_92702	A0A151SZD1_CAJCARetrovirus-related Pol polyprotei from trasposo TT 1-94 (Fragmet) OS=Cajaus caja OX=3821 G=KK1_015598 PE=4 SV=1	-0.488097	0.713492	0.0857456	1
ap_78950	A0A6I9QZV3_ELAGValumium-activated malate trasporter 9 OS=Elaeis guieesis var. teera OX=51953 G=LOC105040767 PE=3 SV=1	0.488005	0.920191	0.0857756	1
ap_20642	A0A3S64G6_9SPERTraslatio factor GUF1 homolog, mitochodrial OS=Cupressus duclouxiaa OX=103966 PE=2 SV=1	-0.475742	2.43551	0.0858489	1
ap_387	---NA---	-0.470349	7.83832	0.0858537	1
ap_70410	---NA---	0.494735	0.0795981	0.0858944	1
ap_91304	---NA---	-0.480411	1.56697	0.086364	1
ap_82804	---NA---	0.480587	1.50799	0.0863885	1
[truncated: 21,365 more rows]
