# Supplementary material for: Transcriptome Analysis and Intraspecific Variation in Spanish Fir (Abies pinsapo Boiss.)
Source: Int J Mol Sci. 2022 Aug 19;23(16):9351. doi: 10.3390/ijms23169351 (PMC9409315; doi:10.3390/ijms23169351)
Supplement: Supplementary file 1 [file ijms-23-09351-s001.zip › Dataset S2.xlsx]

## Sheet: Blue trees
Dataset S2. RNA-seq functional enrichment of DE transcripts.
GO_acc	term_type	Term	queryitem	querytotal	refitem	reftotal	pvalue	FDR	entries	entries_ref
GO:0044036	P	cell wall macromolecule metabolic process	6	126	201	43317	3.6e-05	0.021	// ap_2740 // ap_21337 // ap_8387 // ap_10285 // ap_15570 // ap_7630	// ap_14334 // ap_37895 // ap_93209 // ap_48822 // ap_23817 // ap_2567 // ap_13677 // ap_27026 // ap_25181 // ap_6442 // ap_4156 // ap_35105 // ap_75816 // ap_88309 // ap_34009 // ap_18618 // ap_24979 // ap_17985 // ap_45080 // ap_6686 // ap_3602 // ap_66048 // ap_11612 // ap_8562 // ap_21365 // ap_17157 // ap_75703 // ap_12082 // ap_70790 // ap_73950 // ap_51670 // ap_93752 // ap_9414 // ap_3412…
GO:0071554	P	cell wall organization or biogenesis	7	126	416	43317	0.0003	0.088	// ap_15570 // ap_21337 // ap_8387 // ap_2740 // ap_10285 // ap_2687 // ap_7630	// ap_85235 // ap_41041 // ap_93209 // ap_14334 // ap_2567 // ap_16857 // ap_6442 // ap_11948 // ap_35105 // ap_75816 // ap_11846 // ap_27378 // ap_6686 // ap_6683 // ap_6831 // ap_127 // ap_70790 // ap_20499 // ap_12563 // ap_9414 // ap_1896 // ap_33905 // ap_53362 // ap_17880 // ap_17140 // ap_9849 // ap_73313 // ap_8173 // ap_13548 // ap_72579 // ap_18002 // ap_41852 // ap_1268 // ap_32295 // …
GO:0007165	P	signal transduction	12	126	1507	43317	0.0025	0.15	// ap_83299 // ap_92943 // ap_27078 // ap_76368 // ap_81271 // ap_2761 // ap_2616 // ap_5817 // ap_4271 // ap_85908 // ap_10484 // ap_32927	// ap_28777 // ap_88706 // ap_15728 // ap_77170 // ap_83719 // ap_38785 // ap_82623 // ap_72293 // ap_72294 // ap_9770 // ap_47590 // ap_7833 // ap_22415 // ap_79065 // ap_21768 // ap_19009 // ap_73075 // ap_94264 // ap_15597 // ap_77005 // ap_50966 // ap_86852 // ap_86859 // ap_21545 // ap_54279 // ap_47529 // ap_52849 // ap_65134 // ap_74451 // ap_12668 // ap_66339 // ap_5642 // ap_17676 // ap_…
GO:0051716	P	cellular response to stimulus	18	126	2593	43317	0.0013	0.15	// ap_15037 // ap_87687 // ap_83299 // ap_2830 // ap_92943 // ap_27078 // ap_76368 // ap_81271 // ap_5817 // ap_2761 // ap_2616 // ap_49335 // ap_4271 // ap_85908 // ap_10484 // ap_32927 // ap_9381 // ap_9664	// ap_28777 // ap_88706 // ap_25669 // ap_24279 // ap_63986 // ap_77170 // ap_28778 // ap_28329 // ap_83719 // ap_38785 // ap_82623 // ap_72293 // ap_72294 // ap_43238 // ap_14534 // ap_16538 // ap_9770 // ap_62393 // ap_17553 // ap_7833 // ap_21761 // ap_22415 // ap_79065 // ap_21768 // ap_63279 // ap_66020 // ap_19009 // ap_28175 // ap_73075 // ap_12240 // ap_15597 // ap_56696 // ap_77005 // ap…
GO:0023052	P	signaling	12	126	1517	43317	0.0026	0.15	// ap_83299 // ap_92943 // ap_27078 // ap_76368 // ap_81271 // ap_2761 // ap_2616 // ap_5817 // ap_4271 // ap_85908 // ap_10484 // ap_32927	// ap_28777 // ap_88706 // ap_15728 // ap_77170 // ap_83719 // ap_38785 // ap_82623 // ap_72293 // ap_72294 // ap_9770 // ap_47590 // ap_7833 // ap_22415 // ap_79065 // ap_21768 // ap_19009 // ap_73075 // ap_94264 // ap_15597 // ap_77005 // ap_50966 // ap_86852 // ap_86859 // ap_21545 // ap_54279 // ap_47529 // ap_52849 // ap_65134 // ap_74451 // ap_12668 // ap_66339 // ap_5642 // ap_17676 // ap_…
GO:0044700	P	single organism signaling	12	126	1509	43317	0.0025	0.15	// ap_83299 // ap_92943 // ap_27078 // ap_76368 // ap_81271 // ap_2761 // ap_2616 // ap_5817 // ap_4271 // ap_85908 // ap_10484 // ap_32927	// ap_28777 // ap_88706 // ap_15728 // ap_77170 // ap_83719 // ap_38785 // ap_82623 // ap_72293 // ap_72294 // ap_9770 // ap_47590 // ap_7833 // ap_22415 // ap_79065 // ap_21768 // ap_19009 // ap_73075 // ap_94264 // ap_15597 // ap_77005 // ap_50966 // ap_86852 // ap_86859 // ap_21545 // ap_54279 // ap_47529 // ap_52849 // ap_65134 // ap_74451 // ap_12668 // ap_66339 // ap_5642 // ap_17676 // ap_…
GO:1901565	P	organonitrogen compound catabolic process	6	126	459	43317	0.0028	0.15	// ap_10285 // ap_21337 // ap_76368 // ap_72669 // ap_22265 // ap_7630	// ap_93209 // ap_2567 // ap_77170 // ap_60153 // ap_6442 // ap_62879 // ap_6447 // ap_65392 // ap_65391 // ap_1316 // ap_94514 // ap_4462 // ap_7424 // ap_6831 // ap_81066 // ap_6025 // ap_70790 // ap_61128 // ap_51002 // ap_77410 // ap_8438 // ap_33905 // ap_34315 // ap_53362 // ap_91134 // ap_54409 // ap_1183 // ap_65139 // ap_43735 // ap_41559 // ap_10164 // ap_81208 // ap_80983 // ap_60203 /…
GO:0006952	P	defense response	11	126	1302	43317	0.0023	0.15	// ap_5641 // ap_83299 // ap_84161 // ap_92943 // ap_83292 // ap_76368 // ap_87549 // ap_27078 // ap_90904 // ap_85908 // ap_14984	// ap_19176 // ap_43142 // ap_16031 // ap_4308 // ap_89654 // ap_24398 // ap_41374 // ap_77170 // ap_4065 // ap_79436 // ap_60156 // ap_83719 // ap_7902 // ap_60152 // ap_76774 // ap_83809 // ap_60151 // ap_14331 // ap_78019 // ap_18065 // ap_93209 // ap_19189 // ap_6442 // ap_87426 // ap_16520 // ap_7593 // ap_91383 // ap_76288 // ap_24085 // ap_18814 // ap_34417 // ap_9025 // ap_7833 // ap_7426…
GO:0050896	P	response to stimulus	30	126	5190	43317	0.0011	0.15	// ap_83299 // ap_83292 // ap_76368 // ap_22874 // ap_49335 // ap_32927 // ap_9381 // ap_5641 // ap_1400 // ap_87549 // ap_2616 // ap_4271 // ap_15037 // ap_23494 // ap_6855 // ap_14984 // ap_87687 // ap_2761 // ap_84161 // ap_5817 // ap_10484 // ap_2830 // ap_92943 // ap_64196 // ap_9664 // ap_81271 // ap_27078 // ap_90904 // ap_85908 // ap_57871	// ap_28777 // ap_19176 // ap_88706 // ap_47610 // ap_29754 // ap_63986 // ap_89654 // ap_29354 // ap_77170 // ap_28778 // ap_38789 // ap_15040 // ap_78534 // ap_83719 // ap_89099 // ap_76774 // ap_24085 // ap_82623 // ap_20967 // ap_72293 // ap_72294 // ap_51643 // ap_85938 // ap_14534 // ap_26393 // ap_16538 // ap_9770 // ap_4128 // ap_50692 // ap_17552 // ap_62393 // ap_16921 // ap_43332 // ap…
GO:0006950	P	response to stress	19	126	2985	43317	0.0025	0.15	// ap_15037 // ap_5641 // ap_1400 // ap_83299 // ap_23494 // ap_2830 // ap_92943 // ap_83292 // ap_6855 // ap_76368 // ap_87549 // ap_22874 // ap_87687 // ap_27078 // ap_49335 // ap_90904 // ap_85908 // ap_84161 // ap_14984	// ap_19176 // ap_7902 // ap_66268 // ap_24279 // ap_89654 // ap_77170 // ap_28778 // ap_38789 // ap_28329 // ap_83719 // ap_82627 // ap_76774 // ap_1765 // ap_1764 // ap_85938 // ap_14534 // ap_14808 // ap_16538 // ap_91383 // ap_76288 // ap_17552 // ap_7833 // ap_21761 // ap_15913 // ap_6526 // ap_6831 // ap_6837 // ap_63279 // ap_19009 // ap_77393 // ap_48443 // ap_26792 // ap_73070 // ap_4333…
GO:0045229	P	external encapsulating structure organization	5	126	265	43317	0.0013	0.15	// ap_2740 // ap_91742 // ap_15570 // ap_8387 // ap_2687	// ap_3372 // ap_76361 // ap_41041 // ap_70425 // ap_14198 // ap_20247 // ap_8392 // ap_16857 // ap_21880 // ap_19870 // ap_17905 // ap_16884 // ap_27026 // ap_65905 // ap_89710 // ap_14439 // ap_18613 // ap_34612 // ap_27657 // ap_81478 // ap_4156 // ap_35105 // ap_7449 // ap_73509 // ap_21272 // ap_70717 // ap_17985 // ap_27271 // ap_6686 // ap_10005 // ap_6683 // ap_16482 // ap_90491 // ap_213…
GO:0007154	P	cell communication	12	126	1652	43317	0.005	0.25	// ap_83299 // ap_92943 // ap_27078 // ap_76368 // ap_81271 // ap_2761 // ap_2616 // ap_5817 // ap_4271 // ap_85908 // ap_10484 // ap_32927	// ap_28777 // ap_88706 // ap_15728 // ap_77170 // ap_83719 // ap_38785 // ap_82623 // ap_72293 // ap_72294 // ap_9770 // ap_47590 // ap_20260 // ap_7833 // ap_22415 // ap_79065 // ap_21768 // ap_19009 // ap_73075 // ap_94264 // ap_15597 // ap_77005 // ap_77556 // ap_50966 // ap_86852 // ap_86859 // ap_21545 // ap_54279 // ap_47529 // ap_52849 // ap_65134 // ap_74451 // ap_12668 // ap_34036 // ap…
GO:0006979	P	response to oxidative stress	5	126	458	43317	0.012	0.56	// ap_6855 // ap_76368 // ap_22874 // ap_23494 // ap_2830	// ap_41739 // ap_64431 // ap_28778 // ap_1762 // ap_5275 // ap_46148 // ap_9148 // ap_15913 // ap_6526 // ap_51267 // ap_9029 // ap_2703 // ap_2704 // ap_84923 // ap_946 // ap_12569 // ap_1000 // ap_36185 // ap_21546 // ap_6062 // ap_28461 // ap_35039 // ap_35038 // ap_10208 // ap_3247 // ap_65139 // ap_59616 // ap_64557 // ap_8645 // ap_15460 // ap_60205 // ap_51489 // ap_53218 // ap_13794 // a…
GO:0050789	P	regulation of biological process	22	126	4436	43317	0.019	0.77	// ap_83299 // ap_16931 // ap_28438 // ap_2616 // ap_76368 // ap_32927 // ap_1400 // ap_4271 // ap_8789 // ap_2761 // ap_78949 // ap_5817 // ap_10484 // ap_92943 // ap_27078 // ap_5858 // ap_9664 // ap_81271 // ap_18286 // ap_64196 // ap_85908 // ap_5633	// ap_31969 // ap_29386 // ap_22703 // ap_22702 // ap_89659 // ap_882 // ap_28777 // ap_24277 // ap_888 // ap_73107 // ap_72453 // ap_15041 // ap_83719 // ap_88706 // ap_37554 // ap_82623 // ap_72293 // ap_34227 // ap_55472 // ap_44341 // ap_55474 // ap_72294 // ap_63776 // ap_27449 // ap_22948 // ap_15557 // ap_30251 // ap_16538 // ap_9770 // ap_73202 // ap_62393 // ap_22148 // ap_7833 // ap_224…
GO:0065007	P	biological regulation	25	126	5232	43317	0.02	0.77	// ap_83299 // ap_16931 // ap_28438 // ap_83292 // ap_76368 // ap_32927 // ap_1400 // ap_2616 // ap_4271 // ap_8789 // ap_2761 // ap_78949 // ap_5817 // ap_10484 // ap_10174 // ap_92943 // ap_64196 // ap_5858 // ap_9664 // ap_81271 // ap_4909 // ap_18286 // ap_27078 // ap_85908 // ap_5633	// ap_31969 // ap_29386 // ap_22703 // ap_22702 // ap_66268 // ap_882 // ap_28777 // ap_24277 // ap_888 // ap_12410 // ap_72453 // ap_15041 // ap_83719 // ap_88706 // ap_37554 // ap_82623 // ap_72293 // ap_34227 // ap_55472 // ap_44341 // ap_55474 // ap_72294 // ap_63776 // ap_85938 // ap_22948 // ap_15557 // ap_30251 // ap_16538 // ap_9770 // ap_73202 // ap_9772 // ap_62393 // ap_22148 // ap_789…
GO:0080090	P	regulation of primary metabolic process	6	126	2294	43317	0.66	1	// ap_16931 // ap_28438 // ap_5858 // ap_76368 // ap_18286 // ap_8789	// ap_28774 // ap_22702 // ap_89659 // ap_882 // ap_24277 // ap_888 // ap_72453 // ap_15041 // ap_37554 // ap_1764 // ap_55470 // ap_55472 // ap_44341 // ap_55474 // ap_30251 // ap_73202 // ap_26399 // ap_22148 // ap_87111 // ap_22413 // ap_6523 // ap_20497 // ap_20493 // ap_63058 // ap_28174 // ap_72450 // ap_51767 // ap_19004 // ap_73077 // ap_94264 // ap_15597 // ap_30339 // ap_30338 // ap_124…
GO:0019222	P	regulation of metabolic process	9	126	2582	43317	0.35	1	// ap_16931 // ap_28438 // ap_5858 // ap_76368 // ap_18286 // ap_78949 // ap_8789 // ap_5633 // ap_9664	// ap_28774 // ap_22702 // ap_89659 // ap_882 // ap_24277 // ap_888 // ap_12410 // ap_72453 // ap_15041 // ap_37554 // ap_1764 // ap_55470 // ap_55472 // ap_44341 // ap_55474 // ap_30251 // ap_73202 // ap_26399 // ap_22148 // ap_32757 // ap_22410 // ap_22413 // ap_6523 // ap_20497 // ap_20493 // ap_66026 // ap_85719 // ap_72450 // ap_51767 // ap_19004 // ap_73077 // ap_94264 // ap_15597 // ap_303…
GO:1901362	P	organic cyclic compound biosynthetic process	9	126	3748	43317	0.76	1	// ap_16931 // ap_28438 // ap_4072 // ap_5858 // ap_76368 // ap_18286 // ap_11115 // ap_8789 // ap_9381	// ap_28774 // ap_22702 // ap_88876 // ap_19172 // ap_89872 // ap_888 // ap_29351 // ap_72453 // ap_15041 // ap_1764 // ap_83712 // ap_72290 // ap_55472 // ap_44341 // ap_55474 // ap_89659 // ap_30251 // ap_94282 // ap_75953 // ap_85934 // ap_26399 // ap_7834 // ap_7345 // ap_22148 // ap_632 // ap_19776 // ap_32757 // ap_22411 // ap_8829 // ap_20497 // ap_95642 // ap_63058 // ap_63059 // ap_28174…
GO:0044707	P	single-multicellular organism process	6	126	1073	43317	0.1	1	// ap_1400 // ap_76368 // ap_78949 // ap_91455 // ap_91742 // ap_9381	// ap_49588 // ap_55944 // ap_72597 // ap_16522 // ap_93209 // ap_47105 // ap_13253 // ap_73472 // ap_30920 // ap_53560 // ap_72355 // ap_73924 // ap_82781 // ap_92183 // ap_64280 // ap_6442 // ap_53858 // ap_5819 // ap_9772 // ap_9381 // ap_13515 // ap_9025 // ap_34886 // ap_6680 // ap_3049 // ap_66391 // ap_27426 // ap_16757 // ap_855 // ap_17088 // ap_60339 // ap_20493 // ap_17325 // ap_26792 …
GO:1901360	P	organic cyclic compound metabolic process	16	126	9590	43317	0.99	1	// ap_5673 // ap_87687 // ap_16931 // ap_28438 // ap_4072 // ap_5858 // ap_76368 // ap_4909 // ap_72669 // ap_18286 // ap_11115 // ap_25438 // ap_8789 // ap_5633 // ap_9381 // ap_9664	// ap_19172 // ap_19179 // ap_38237 // ap_42914 // ap_1767 // ap_1764 // ap_76284 // ap_22148 // ap_22418 // ap_85441 // ap_22411 // ap_94263 // ap_94262 // ap_73077 // ap_646 // ap_644 // ap_640 // ap_20812 // ap_20362 // ap_48049 // ap_77486 // ap_12802 // ap_12804 // ap_85622 // ap_88908 // ap_78939 // ap_1182 // ap_78288 // ap_73255 // ap_78286 // ap_88907 // ap_10377 // ap_1188 // ap_398 // …
GO:0044711	P	single-organism biosynthetic process	9	126	2568	43317	0.34	1	// ap_86459 // ap_4072 // ap_76368 // ap_82074 // ap_91628 // ap_6696 // ap_14760 // ap_9381 // ap_6190	// ap_77170 // ap_29351 // ap_8027 // ap_42914 // ap_85235 // ap_91149 // ap_91148 // ap_43425 // ap_72290 // ap_50365 // ap_91635 // ap_94286 // ap_17552 // ap_94514 // ap_7345 // ap_8823 // ap_6298 // ap_6526 // ap_6293 // ap_22145 // ap_12324 // ap_66750 // ap_62584 // ap_12248 // ap_15260 // ap_12488 // ap_38652 // ap_15598 // ap_26269 // ap_91039 // ap_14622 // ap_20818 // ap_80739 // ap_567…
GO:0071310	P	cellular response to organic substance	5	126	737	43317	0.07	1	// ap_5817 // ap_49335 // ap_76368 // ap_9381 // ap_9664	// ap_72597 // ap_38785 // ap_93209 // ap_4308 // ap_94567 // ap_77170 // ap_4065 // ap_82623 // ap_25205 // ap_72293 // ap_72294 // ap_8254 // ap_6442 // ap_5818 // ap_84747 // ap_7833 // ap_22415 // ap_3049 // ap_16753 // ap_32493 // ap_9878 // ap_40954 // ap_55949 // ap_84927 // ap_2703 // ap_70790 // ap_129 // ap_55836 // ap_15597 // ap_13962 // ap_70777 // ap_77005 // ap_3260 // ap_33905 // …
GO:0046483	P	heterocycle metabolic process	16	126	9251	43317	0.99	1	// ap_5673 // ap_87687 // ap_16931 // ap_28438 // ap_4072 // ap_5858 // ap_76368 // ap_4909 // ap_72669 // ap_18286 // ap_11115 // ap_25438 // ap_8789 // ap_5633 // ap_9381 // ap_9664	// ap_19172 // ap_19179 // ap_38237 // ap_42914 // ap_1767 // ap_1764 // ap_76284 // ap_22148 // ap_22418 // ap_85441 // ap_22411 // ap_94263 // ap_94262 // ap_73077 // ap_646 // ap_644 // ap_640 // ap_20812 // ap_20362 // ap_48049 // ap_77486 // ap_12802 // ap_12804 // ap_85622 // ap_88908 // ap_78939 // ap_1182 // ap_78288 // ap_73255 // ap_78286 // ap_88907 // ap_10377 // ap_1188 // ap_398 // …
GO:0060255	P	regulation of macromolecule metabolic process	9	126	2456	43317	0.3	1	// ap_16931 // ap_28438 // ap_5858 // ap_76368 // ap_18286 // ap_78949 // ap_8789 // ap_5633 // ap_9664	// ap_28774 // ap_22702 // ap_89659 // ap_882 // ap_24277 // ap_888 // ap_12410 // ap_72453 // ap_15041 // ap_37554 // ap_1764 // ap_55470 // ap_55472 // ap_44341 // ap_55474 // ap_30251 // ap_73202 // ap_26399 // ap_22148 // ap_32757 // ap_22410 // ap_22413 // ap_6523 // ap_20497 // ap_20493 // ap_66026 // ap_28174 // ap_72450 // ap_51767 // ap_19004 // ap_73077 // ap_94264 // ap_15597 // ap_303…
GO:2001141	P	regulation of RNA biosynthetic process	6	126	1638	43317	0.35	1	// ap_16931 // ap_28438 // ap_5858 // ap_76368 // ap_18286 // ap_8789	// ap_22702 // ap_89659 // ap_882 // ap_888 // ap_72453 // ap_15041 // ap_55470 // ap_55472 // ap_44341 // ap_55474 // ap_30251 // ap_26399 // ap_22148 // ap_87111 // ap_20497 // ap_20493 // ap_63058 // ap_28174 // ap_72450 // ap_51767 // ap_19004 // ap_73077 // ap_15597 // ap_12485 // ap_9416 // ap_9411 // ap_56699 // ap_43510 // ap_66798 // ap_12804 // ap_66112 // ap_47528 // ap_15468 // ap_154…
GO:0043436	P	oxoacid metabolic process	7	126	1782	43317	0.27	1	// ap_92867 // ap_76368 // ap_91628 // ap_22265 // ap_6696 // ap_91455 // ap_14760	// ap_28776 // ap_42914 // ap_91638 // ap_91149 // ap_91148 // ap_91635 // ap_91387 // ap_24851 // ap_94514 // ap_66750 // ap_21148 // ap_73070 // ap_88674 // ap_51163 // ap_25473 // ap_38652 // ap_30332 // ap_26269 // ap_4902 // ap_43519 // ap_56747 // ap_1767 // ap_77483 // ap_1183 // ap_65139 // ap_28398 // ap_8178 // ap_66330 // ap_69103 // ap_12667 // ap_34034 // ap_30029 // ap_50633 // ap_5…
GO:1901564	P	organonitrogen compound metabolic process	13	126	4615	43317	0.59	1	// ap_10285 // ap_25438 // ap_21337 // ap_76368 // ap_72669 // ap_81623 // ap_22265 // ap_6696 // ap_5673 // ap_91455 // ap_58880 // ap_14760 // ap_7630	// ap_15682 // ap_79430 // ap_7904 // ap_60094 // ap_77176 // ap_77170 // ap_42914 // ap_38785 // ap_91149 // ap_91148 // ap_72916 // ap_29195 // ap_44432 // ap_72290 // ap_44346 // ap_61059 // ap_72297 // ap_83715 // ap_11348 // ap_17550 // ap_5471 // ap_3805 // ap_66914 // ap_91387 // ap_35201 // ap_49204 // ap_94514 // ap_7345 // ap_7343 // ap_6298 // ap_22417 // ap_27420 // ap_27426 // ap_224…
GO:0010033	P	response to organic substance	5	126	1081	43317	0.22	1	// ap_5817 // ap_49335 // ap_76368 // ap_9381 // ap_9664	// ap_72597 // ap_38785 // ap_93209 // ap_4308 // ap_94567 // ap_77170 // ap_4065 // ap_30920 // ap_8887 // ap_82623 // ap_25205 // ap_72293 // ap_72294 // ap_8254 // ap_6442 // ap_79511 // ap_32635 // ap_9381 // ap_5818 // ap_84747 // ap_7833 // ap_21761 // ap_22415 // ap_3049 // ap_16753 // ap_32493 // ap_4467 // ap_27426 // ap_85447 // ap_67822 // ap_5988 // ap_40954 // ap_48443 // ap_85082 //…
GO:0051704	P	multi-organism process	5	126	848	43317	0.11	1	// ap_83292 // ap_84161 // ap_76368 // ap_87549 // ap_90904	// ap_16031 // ap_16520 // ap_77170 // ap_60152 // ap_76774 // ap_83809 // ap_60151 // ap_38958 // ap_93209 // ap_6442 // ap_87426 // ap_53858 // ap_18814 // ap_9025 // ap_87116 // ap_90123 // ap_27548 // ap_27426 // ap_19678 // ap_88678 // ap_17327 // ap_48443 // ap_17325 // ap_73070 // ap_17329 // ap_90645 // ap_24081 // ap_90646 // ap_8432 // ap_3145 // ap_3260 // ap_33905 // ap_41911 // ap_25…
GO:0009607	P	response to biotic stimulus	5	126	732	43317	0.068	1	// ap_83292 // ap_5641 // ap_76368 // ap_14984 // ap_84161	// ap_19176 // ap_7902 // ap_16031 // ap_16520 // ap_24398 // ap_77170 // ap_60152 // ap_76774 // ap_83809 // ap_60151 // ap_93209 // ap_6442 // ap_87426 // ap_53858 // ap_18814 // ap_9025 // ap_87116 // ap_90123 // ap_17327 // ap_48443 // ap_24085 // ap_17329 // ap_90645 // ap_70790 // ap_90646 // ap_8432 // ap_3145 // ap_3260 // ap_33905 // ap_41911 // ap_25279 // ap_68722 // ap_53362 // ap_147…
GO:1901566	P	organonitrogen compound biosynthetic process	5	126	3375	43317	0.96	1	// ap_76368 // ap_81623 // ap_6696 // ap_14760 // ap_58880	// ap_79430 // ap_77176 // ap_77170 // ap_42914 // ap_82627 // ap_91149 // ap_91148 // ap_29195 // ap_44432 // ap_72290 // ap_91630 // ap_61059 // ap_72297 // ap_83715 // ap_11348 // ap_17550 // ap_5471 // ap_91387 // ap_24851 // ap_94514 // ap_7345 // ap_7343 // ap_6298 // ap_22417 // ap_27420 // ap_27426 // ap_22413 // ap_73817 // ap_24048 // ap_66750 // ap_62583 // ap_4747 // ap_63054 // ap_28…
GO:0019538	P	protein metabolic process	14	126	7328	43317	0.95	1	// ap_24242 // ap_12277 // ap_83292 // ap_76368 // ap_58880 // ap_90775 // ap_82226 // ap_6933 // ap_81623 // ap_10484 // ap_13212 // ap_90651 // ap_90933 // ap_34274	// ap_32083 // ap_11347 // ap_1767 // ap_11342 // ap_1764 // ap_29195 // ap_50365 // ap_11348 // ap_47590 // ap_51181 // ap_22417 // ap_27420 // ap_27426 // ap_22413 // ap_88678 // ap_88675 // ap_73074 // ap_94264 // ap_82539 // ap_30339 // ap_30338 // ap_82530 // ap_29778 // ap_642 // ap_82535 // ap_48044 // ap_90933 // ap_6369 // ap_85624 // ap_73254 // ap_78283 // ap_1189 // ap_52063 // ap_691…
GO:0033554	P	cellular response to stress	5	126	1155	43317	0.25	1	// ap_15037 // ap_49335 // ap_76368 // ap_87687 // ap_2830	// ap_84732 // ap_6372 // ap_6595 // ap_93209 // ap_24279 // ap_31430 // ap_70897 // ap_632 // ap_74716 // ap_77170 // ap_60936 // ap_28778 // ap_28329 // ap_16854 // ap_82627 // ap_60153 // ap_1764 // ap_46148 // ap_14758 // ap_14101 // ap_6442 // ap_6440 // ap_61381 // ap_29805 // ap_16053 // ap_67127 // ap_63373 // ap_32631 // ap_31674 // ap_9149 // ap_9148 // ap_22793 // ap_6935 // ap_4543 //…
GO:0019438	P	aromatic compound biosynthetic process	8	126	3613	43317	0.82	1	// ap_16931 // ap_28438 // ap_4072 // ap_5858 // ap_76368 // ap_18286 // ap_11115 // ap_8789	// ap_28774 // ap_22702 // ap_88876 // ap_19172 // ap_89872 // ap_888 // ap_72453 // ap_15041 // ap_1764 // ap_83712 // ap_72290 // ap_55472 // ap_44341 // ap_55474 // ap_89659 // ap_30251 // ap_94282 // ap_75953 // ap_85934 // ap_26399 // ap_7834 // ap_7345 // ap_22148 // ap_632 // ap_19776 // ap_32757 // ap_22411 // ap_8829 // ap_20497 // ap_95642 // ap_63058 // ap_63059 // ap_28174 // ap_72450…
GO:0044281	P	small molecule metabolic process	12	126	3287	43317	0.27	1	// ap_92867 // ap_25438 // ap_4072 // ap_76368 // ap_5673 // ap_91628 // ap_18405 // ap_22265 // ap_6696 // ap_91455 // ap_14760 // ap_78852	// ap_28776 // ap_19175 // ap_886 // ap_7904 // ap_77170 // ap_42914 // ap_91638 // ap_91149 // ap_91148 // ap_72290 // ap_44346 // ap_91141 // ap_91635 // ap_66914 // ap_91387 // ap_17552 // ap_94514 // ap_7345 // ap_7341 // ap_29511 // ap_6526 // ap_39430 // ap_7838 // ap_8829 // ap_66750 // ap_63503 // ap_21148 // ap_12248 // ap_73070 // ap_88674 // ap_25545 // ap_12488 // ap_51163 // ap_25473…
GO:0022607	P	cellular component assembly	5	126	1288	43317	0.33	1	// ap_91742 // ap_76368 // ap_4909 // ap_23494 // ap_58880	// ap_80189 // ap_15681 // ap_93209 // ap_46023 // ap_80315 // ap_77170 // ap_286 // ap_24375 // ap_24716 // ap_76462 // ap_91147 // ap_72297 // ap_6442 // ap_8256 // ap_4768 // ap_24525 // ap_94282 // ap_55579 // ap_63373 // ap_85830 // ap_5274 // ap_9027 // ap_85834 // ap_27541 // ap_7340 // ap_3048 // ap_7427 // ap_27426 // ap_22412 // ap_19008 // ap_2709 // ap_80912 // ap_20245 // ap_31640 //…
GO:0070887	P	cellular response to chemical stimulus	6	126	884	43317	0.05	1	// ap_2830 // ap_76368 // ap_49335 // ap_5817 // ap_9381 // ap_9664	// ap_72597 // ap_38785 // ap_93209 // ap_4308 // ap_94567 // ap_77170 // ap_4065 // ap_28778 // ap_1762 // ap_82623 // ap_25205 // ap_72293 // ap_72294 // ap_8254 // ap_6442 // ap_16053 // ap_25830 // ap_5818 // ap_84747 // ap_9148 // ap_7833 // ap_22415 // ap_3049 // ap_16753 // ap_32493 // ap_4467 // ap_66020 // ap_9878 // ap_40954 // ap_55949 // ap_84927 // ap_2703 // ap_70790 // ap_129 // ap…
GO:0006807	P	nitrogen compound metabolic process	27	126	12515	43317	0.94	1	// ap_16931 // ap_28438 // ap_21337 // ap_76368 // ap_11115 // ap_5673 // ap_87687 // ap_10285 // ap_6933 // ap_81623 // ap_8789 // ap_6696 // ap_82074 // ap_7630 // ap_4072 // ap_91455 // ap_14760 // ap_25438 // ap_5858 // ap_9664 // ap_4909 // ap_72669 // ap_18286 // ap_22265 // ap_13068 // ap_58880 // ap_5633	// ap_19174 // ap_51509 // ap_19172 // ap_19179 // ap_38237 // ap_42914 // ap_1767 // ap_1764 // ap_29195 // ap_48298 // ap_11348 // ap_76284 // ap_65077 // ap_14065 // ap_22148 // ap_22418 // ap_85441 // ap_22417 // ap_27420 // ap_22411 // ap_27426 // ap_22413 // ap_24904 // ap_94263 // ap_94262 // ap_73077 // ap_30339 // ap_30338 // ap_82530 // ap_29778 // ap_644 // ap_30332 // ap_640 // ap_208…
GO:0097659	P	nucleic acid-templated transcription	6	126	1888	43317	0.48	1	// ap_16931 // ap_28438 // ap_5858 // ap_76368 // ap_18286 // ap_8789	// ap_22702 // ap_89659 // ap_882 // ap_89872 // ap_888 // ap_72453 // ap_15041 // ap_55470 // ap_55472 // ap_44341 // ap_55474 // ap_30251 // ap_94282 // ap_26399 // ap_22148 // ap_87111 // ap_20497 // ap_20493 // ap_63058 // ap_28174 // ap_72450 // ap_51767 // ap_19004 // ap_73077 // ap_15597 // ap_12485 // ap_9416 // ap_9411 // ap_56699 // ap_43510 // ap_66798 // ap_12804 // ap_66112 // ap_475…
GO:1901576	P	organic substance biosynthetic process	19	126	7959	43317	0.82	1	// ap_91628 // ap_86459 // ap_16931 // ap_28438 // ap_4072 // ap_5858 // ap_76368 // ap_58880 // ap_18286 // ap_6933 // ap_81623 // ap_11115 // ap_6696 // ap_8789 // ap_82074 // ap_14760 // ap_9381 // ap_6190 // ap_16348	// ap_19172 // ap_11347 // ap_42914 // ap_1767 // ap_1764 // ap_29195 // ap_50365 // ap_48298 // ap_11348 // ap_30251 // ap_22148 // ap_22417 // ap_27420 // ap_22411 // ap_27426 // ap_22413 // ap_24048 // ap_94263 // ap_73077 // ap_30339 // ap_30338 // ap_82530 // ap_29778 // ap_82535 // ap_640 // ap_20812 // ap_20818 // ap_12800 // ap_12804 // ap_91148 // ap_78282 // ap_1189 // ap_15468 // ap_15…
GO:1901575	P	organic substance catabolic process	8	126	2329	43317	0.38	1	// ap_16771 // ap_10285 // ap_21337 // ap_76368 // ap_72669 // ap_22265 // ap_82226 // ap_7630	// ap_28776 // ap_15729 // ap_15686 // ap_73103 // ap_15689 // ap_77170 // ap_9918 // ap_82627 // ap_1767 // ap_37554 // ap_82623 // ap_91141 // ap_50696 // ap_50692 // ap_9775 // ap_8827 // ap_94514 // ap_21761 // ap_29511 // ap_6831 // ap_51189 // ap_23791 // ap_21148 // ap_73070 // ap_73819 // ap_15267 // ap_15263 // ap_25473 // ap_38652 // ap_15268 // ap_21548 // ap_34315 // ap_4901 // ap_674…
GO:0044260	P	cellular macromolecule metabolic process	31	126	13347	43317	0.89	1	// ap_16931 // ap_12277 // ap_21337 // ap_83292 // ap_76368 // ap_90775 // ap_11115 // ap_90651 // ap_28438 // ap_87687 // ap_10285 // ap_6933 // ap_81623 // ap_8789 // ap_7630 // ap_24242 // ap_86459 // ap_2740 // ap_8387 // ap_82226 // ap_10484 // ap_13212 // ap_15570 // ap_5858 // ap_34274 // ap_4909 // ap_18286 // ap_13068 // ap_58880 // ap_5633 // ap_9664	// ap_51509 // ap_77907 // ap_19172 // ap_19179 // ap_11347 // ap_38237 // ap_1767 // ap_11342 // ap_1764 // ap_29195 // ap_50365 // ap_48298 // ap_11348 // ap_76284 // ap_53124 // ap_32751 // ap_36355 // ap_22148 // ap_51181 // ap_22418 // ap_85441 // ap_22417 // ap_27420 // ap_22411 // ap_27426 // ap_22413 // ap_88678 // ap_94263 // ap_94262 // ap_88675 // ap_73074 // ap_73077 // ap_94264 // ap…
GO:0016043	P	cellular component organization	13	126	3243	43317	0.17	1	// ap_24242 // ap_15570 // ap_12277 // ap_23494 // ap_76368 // ap_8387 // ap_4909 // ap_15152 // ap_58880 // ap_2740 // ap_91742 // ap_5633 // ap_2687	// ap_15681 // ap_52630 // ap_24279 // ap_88309 // ap_738 // ap_29354 // ap_888 // ap_7575 // ap_72453 // ap_76771 // ap_20969 // ap_91147 // ap_72297 // ap_91143 // ap_44434 // ap_8948 // ap_94282 // ap_9773 // ap_91387 // ap_70717 // ap_86495 // ap_21767 // ap_7340 // ap_6832 // ap_6297 // ap_27426 // ap_22412 // ap_19008 // ap_73815 // ap_15722 // ap_28178 // ap_77398 // ap_19001 // ap_28176 /…
GO:0071840	P	cellular component organization or biogenesis	13	126	3836	43317	0.34	1	// ap_24242 // ap_15570 // ap_12277 // ap_23494 // ap_76368 // ap_8387 // ap_4909 // ap_15152 // ap_58880 // ap_2740 // ap_91742 // ap_5633 // ap_2687	// ap_28774 // ap_15681 // ap_52630 // ap_24279 // ap_88309 // ap_738 // ap_29354 // ap_888 // ap_7575 // ap_72453 // ap_76771 // ap_60920 // ap_20969 // ap_12044 // ap_91147 // ap_72297 // ap_91143 // ap_44434 // ap_8948 // ap_8024 // ap_94282 // ap_9772 // ap_9773 // ap_91387 // ap_70717 // ap_86495 // ap_21767 // ap_7343 // ap_7340 // ap_6832 // ap_25915 // ap_27426 // ap_22412 // ap_19008 // …
GO:0018130	P	heterocycle biosynthetic process	9	126	3505	43317	0.69	1	// ap_16931 // ap_28438 // ap_4072 // ap_5858 // ap_76368 // ap_18286 // ap_11115 // ap_8789 // ap_9381	// ap_28774 // ap_22702 // ap_88876 // ap_19172 // ap_89872 // ap_888 // ap_72453 // ap_15041 // ap_1764 // ap_83712 // ap_72290 // ap_55472 // ap_44341 // ap_55474 // ap_89659 // ap_30251 // ap_94282 // ap_75953 // ap_85934 // ap_26399 // ap_7345 // ap_22148 // ap_82232 // ap_19776 // ap_32757 // ap_22411 // ap_8829 // ap_20497 // ap_95642 // ap_63058 // ap_63059 // ap_28174 // ap_72450 // ap_51…
GO:0006629	P	lipid metabolic process	7	126	1698	43317	0.24	1	// ap_92867 // ap_16771 // ap_76368 // ap_82074 // ap_91628 // ap_9381 // ap_6190	// ap_28776 // ap_89655 // ap_29351 // ap_91638 // ap_34228 // ap_1765 // ap_43425 // ap_50365 // ap_91635 // ap_94286 // ap_42857 // ap_21763 // ap_6837 // ap_22145 // ap_62584 // ap_21148 // ap_94262 // ap_88674 // ap_15260 // ap_63878 // ap_25473 // ap_38652 // ap_15268 // ap_62451 // ap_91038 // ap_12800 // ap_1364 // ap_77483 // ap_74927 // ap_26790 // ap_47525 // ap_8178 // ap_12662 // ap_6…
GO:0006810	P	transport	6	126	4342	43317	0.98	1	// ap_13698 // ap_80401 // ap_16348 // ap_4909 // ap_2436 // ap_76368	// ap_887 // ap_19171 // ap_29358 // ap_29356 // ap_738 // ap_77170 // ap_51507 // ap_15040 // ap_82626 // ap_11344 // ap_1767 // ap_43428 // ap_72293 // ap_44431 // ap_44430 // ap_82628 // ap_284 // ap_91143 // ap_44434 // ap_43238 // ap_42859 // ap_94282 // ap_79263 // ap_9772 // ap_9773 // ap_91387 // ap_91385 // ap_9777 // ap_79069 // ap_8825 // ap_57653 // ap_94935 // ap_7832 // ap_22415 // …
GO:0009889	P	regulation of biosynthetic process	6	126	1931	43317	0.5	1	// ap_16931 // ap_28438 // ap_5858 // ap_76368 // ap_18286 // ap_8789	// ap_28774 // ap_22702 // ap_89659 // ap_882 // ap_888 // ap_72453 // ap_15041 // ap_55470 // ap_55472 // ap_44341 // ap_55474 // ap_30251 // ap_59642 // ap_26399 // ap_22148 // ap_87111 // ap_22413 // ap_20497 // ap_20493 // ap_63058 // ap_28174 // ap_72450 // ap_51767 // ap_19004 // ap_73077 // ap_63808 // ap_15597 // ap_30339 // ap_30338 // ap_12485 // ap_9416 // ap_9411 // ap_56699 // ap_435…
GO:0044710	P	single-organism metabolic process	19	126	5390	43317	0.25	1	// ap_92867 // ap_86459 // ap_25438 // ap_4072 // ap_78852 // ap_76368 // ap_16771 // ap_72669 // ap_82074 // ap_91628 // ap_18405 // ap_22265 // ap_6696 // ap_5673 // ap_91455 // ap_6809 // ap_14760 // ap_9381 // ap_6190	// ap_28776 // ap_19175 // ap_886 // ap_7904 // ap_60094 // ap_89655 // ap_58776 // ap_77170 // ap_77171 // ap_29351 // ap_11347 // ap_8027 // ap_42914 // ap_89796 // ap_91149 // ap_91148 // ap_1765 // ap_28090 // ap_43425 // ap_72290 // ap_50365 // ap_91141 // ap_91635 // ap_94286 // ap_66914 // ap_91387 // ap_32751 // ap_87555 // ap_66263 // ap_94514 // ap_7345 // ap_8823 // ap_21763 // ap_7341…
GO:0050794	P	regulation of cellular process	18	126	3968	43317	0.058	1	// ap_83299 // ap_16931 // ap_28438 // ap_2761 // ap_92943 // ap_27078 // ap_5858 // ap_76368 // ap_81271 // ap_18286 // ap_2616 // ap_5817 // ap_4271 // ap_8789 // ap_85908 // ap_10484 // ap_32927 // ap_64196	// ap_31969 // ap_29386 // ap_22703 // ap_22702 // ap_89659 // ap_882 // ap_28777 // ap_24277 // ap_888 // ap_12410 // ap_72453 // ap_15041 // ap_83719 // ap_88706 // ap_37554 // ap_82623 // ap_72293 // ap_34227 // ap_55472 // ap_44341 // ap_55474 // ap_72294 // ap_63776 // ap_15557 // ap_30251 // ap_16538 // ap_9770 // ap_73202 // ap_62393 // ap_22148 // ap_7833 // ap_22415 // ap_32757 // ap_790…
GO:0043412	P	macromolecule modification	10	126	4284	43317	0.79	1	// ap_24242 // ap_12277 // ap_83292 // ap_76368 // ap_90775 // ap_82226 // ap_10484 // ap_13212 // ap_90651 // ap_5633	// ap_15682 // ap_28777 // ap_22703 // ap_88706 // ap_15686 // ap_28770 // ap_15728 // ap_24277 // ap_15689 // ap_888 // ap_29603 // ap_11347 // ap_34959 // ap_11342 // ap_79869 // ap_15049 // ap_50365 // ap_91636 // ap_43423 // ap_63776 // ap_85938 // ap_50696 // ap_8023 // ap_91380 // ap_88403 // ap_7347 // ap_82233 // ap_7344 // ap_51181 // ap_6298 // ap_21761 // ap_17554 // ap_6830 // ap_4759…
GO:0036211	P	protein modification process	9	126	3703	43317	0.74	1	// ap_24242 // ap_12277 // ap_83292 // ap_76368 // ap_90775 // ap_82226 // ap_10484 // ap_13212 // ap_90651	// ap_15682 // ap_28777 // ap_22703 // ap_88706 // ap_15686 // ap_15728 // ap_24277 // ap_15689 // ap_888 // ap_29603 // ap_11347 // ap_34959 // ap_11342 // ap_79869 // ap_15049 // ap_50365 // ap_43423 // ap_63776 // ap_85938 // ap_50696 // ap_8023 // ap_91380 // ap_47590 // ap_7347 // ap_51181 // ap_21761 // ap_17554 // ap_6830 // ap_47592 // ap_19773 // ap_85447 // ap_8828 // ap_20497 // ap_886…
GO:0008152	P	metabolic process	58	126	22171	43317	0.77	1	// ap_16931 // ap_12277 // ap_21337 // ap_83292 // ap_76368 // ap_22874 // ap_90775 // ap_16771 // ap_11115 // ap_5673 // ap_90651 // ap_9381 // ap_6190 // ap_28438 // ap_87687 // ap_10285 // ap_78852 // ap_16348 // ap_81623 // ap_6933 // ap_18405 // ap_8789 // ap_13068 // ap_90933 // ap_82074 // ap_7630 // ap_24242 // ap_86459 // ap_2740 // ap_4072 // ap_70411 // ap_6855 // ap_8387 // ap_82226 /…	// ap_19174 // ap_19175 // ap_19172 // ap_19179 // ap_11347 // ap_11342 // ap_50365 // ap_11348 // ap_22419 // ap_22418 // ap_22417 // ap_27420 // ap_22411 // ap_27426 // ap_22413 // ap_21148 // ap_73070 // ap_73074 // ap_73077 // ap_29778 // ap_20812 // ap_20818 // ap_468 // ap_462 // ap_463 // ap_461 // ap_467 // ap_464 // ap_465 // ap_30251 // ap_23435 // ap_34142 // ap_31311 // ap_34144 // ap…
GO:0034654	P	nucleobase-containing compound biosynthetic process	8	126	3236	43317	0.72	1	// ap_16931 // ap_28438 // ap_4072 // ap_5858 // ap_76368 // ap_18286 // ap_11115 // ap_8789	// ap_28774 // ap_22702 // ap_88876 // ap_19172 // ap_89872 // ap_888 // ap_72453 // ap_15041 // ap_1764 // ap_83712 // ap_72290 // ap_55472 // ap_44341 // ap_55474 // ap_89659 // ap_30251 // ap_94282 // ap_75953 // ap_85934 // ap_26399 // ap_22148 // ap_82232 // ap_19776 // ap_32757 // ap_22411 // ap_8829 // ap_20497 // ap_95642 // ap_63058 // ap_63059 // ap_28174 // ap_72450 // ap_51767 // ap_1…
GO:0051234	P	establishment of localization	6	126	4371	43317	0.98	1	// ap_13698 // ap_80401 // ap_16348 // ap_4909 // ap_2436 // ap_76368	// ap_887 // ap_19171 // ap_29358 // ap_29356 // ap_738 // ap_29354 // ap_77170 // ap_51507 // ap_15040 // ap_82626 // ap_11344 // ap_1767 // ap_43428 // ap_72293 // ap_44431 // ap_44430 // ap_82628 // ap_284 // ap_91143 // ap_44434 // ap_43238 // ap_42859 // ap_94282 // ap_79263 // ap_9772 // ap_9773 // ap_91387 // ap_91385 // ap_9777 // ap_79069 // ap_8825 // ap_57653 // ap_94935 // ap_7832 // …
GO:0016070	P	RNA metabolic process	9	126	4670	43317	0.92	1	// ap_16931 // ap_28438 // ap_5858 // ap_76368 // ap_4909 // ap_18286 // ap_11115 // ap_8789 // ap_9664	// ap_15819 // ap_22702 // ap_47610 // ap_19172 // ap_7908 // ap_89872 // ap_88878 // ap_888 // ap_639 // ap_50955 // ap_72453 // ap_76771 // ap_286 // ap_15042 // ap_76079 // ap_60920 // ap_15046 // ap_74106 // ap_83712 // ap_55472 // ap_44341 // ap_16674 // ap_83715 // ap_737 // ap_9779 // ap_87373 // ap_30251 // ap_65077 // ap_94282 // ap_2992 // ap_66914 // ap_57734 // ap_91387 // ap_26399 //…
GO:0044271	P	cellular nitrogen compound biosynthetic process	11	126	5641	43317	0.93	1	// ap_16931 // ap_28438 // ap_4072 // ap_5858 // ap_76368 // ap_58880 // ap_18286 // ap_6933 // ap_81623 // ap_11115 // ap_8789	// ap_19172 // ap_1767 // ap_1764 // ap_29195 // ap_11348 // ap_30251 // ap_22148 // ap_22417 // ap_27420 // ap_22411 // ap_27426 // ap_22413 // ap_94263 // ap_73077 // ap_30339 // ap_30338 // ap_82530 // ap_29778 // ap_30332 // ap_640 // ap_20812 // ap_48049 // ap_12804 // ap_1189 // ap_15468 // ap_15469 // ap_69102 // ap_52065 // ap_55470 // ap_397 // ap_91630 // ap_55474 // ap_47630 // ap_4763…
GO:0006355	P	regulation of transcription, DNA-templated	6	126	1635	43317	0.35	1	// ap_16931 // ap_28438 // ap_5858 // ap_76368 // ap_18286 // ap_8789	// ap_22702 // ap_89659 // ap_882 // ap_888 // ap_72453 // ap_15041 // ap_55470 // ap_55472 // ap_44341 // ap_55474 // ap_30251 // ap_26399 // ap_22148 // ap_87111 // ap_20497 // ap_20493 // ap_63058 // ap_28174 // ap_72450 // ap_51767 // ap_19004 // ap_73077 // ap_15597 // ap_12485 // ap_9416 // ap_9411 // ap_56699 // ap_43510 // ap_66798 // ap_12804 // ap_66112 // ap_47528 // ap_15468 // ap_154…
GO:0010556	P	regulation of macromolecule biosynthetic process	6	126	1881	43317	0.47	1	// ap_16931 // ap_28438 // ap_5858 // ap_76368 // ap_18286 // ap_8789	// ap_28774 // ap_22702 // ap_89659 // ap_882 // ap_888 // ap_72453 // ap_15041 // ap_55470 // ap_55472 // ap_44341 // ap_55474 // ap_30251 // ap_59642 // ap_26399 // ap_22148 // ap_87111 // ap_22413 // ap_20497 // ap_20493 // ap_63058 // ap_28174 // ap_72450 // ap_51767 // ap_19004 // ap_73077 // ap_63808 // ap_15597 // ap_30339 // ap_30338 // ap_12485 // ap_9416 // ap_9411 // ap_56699 // ap_435…
GO:0006351	P	transcription, DNA-templated	6	126	1885	43317	0.47	1	// ap_16931 // ap_28438 // ap_5858 // ap_76368 // ap_18286 // ap_8789	// ap_22702 // ap_89659 // ap_882 // ap_89872 // ap_888 // ap_72453 // ap_15041 // ap_55470 // ap_55472 // ap_44341 // ap_55474 // ap_30251 // ap_94282 // ap_26399 // ap_22148 // ap_87111 // ap_20497 // ap_20493 // ap_63058 // ap_28174 // ap_72450 // ap_51767 // ap_19004 // ap_73077 // ap_15597 // ap_12485 // ap_9416 // ap_9411 // ap_56699 // ap_43510 // ap_66798 // ap_12804 // ap_66112 // ap_475…
GO:0032774	P	RNA biosynthetic process	6	126	1937	43317	0.5	1	// ap_16931 // ap_28438 // ap_5858 // ap_76368 // ap_18286 // ap_8789	// ap_22702 // ap_89659 // ap_882 // ap_89872 // ap_888 // ap_72453 // ap_15041 // ap_55470 // ap_55472 // ap_44341 // ap_55474 // ap_30251 // ap_94282 // ap_26399 // ap_22148 // ap_87111 // ap_20497 // ap_20493 // ap_63058 // ap_28174 // ap_72450 // ap_51767 // ap_19004 // ap_73077 // ap_15597 // ap_12485 // ap_9416 // ap_9411 // ap_56699 // ap_43510 // ap_66798 // ap_12804 // ap_66112 // ap_475…
GO:0016310	P	phosphorylation	11	126	2859	43317	0.23	1	// ap_25438 // ap_83292 // ap_12440 // ap_76368 // ap_90775 // ap_5673 // ap_25763 // ap_10484 // ap_13212 // ap_90904 // ap_90651	// ap_28777 // ap_22703 // ap_88706 // ap_15868 // ap_77074 // ap_24277 // ap_88707 // ap_29603 // ap_44439 // ap_1767 // ap_11342 // ap_15047 // ap_44346 // ap_43423 // ap_63776 // ap_85938 // ap_91380 // ap_50692 // ap_82545 // ap_7341 // ap_85443 // ap_47592 // ap_85444 // ap_85447 // ap_8828 // ap_88678 // ap_12419 // ap_28175 // ap_73074 // ap_94264 // ap_31150 // ap_9418 // ap_72079 // ap_7…
GO:0044248	P	cellular catabolic process	8	126	2028	43317	0.25	1	// ap_10285 // ap_21337 // ap_6855 // ap_22874 // ap_72669 // ap_22265 // ap_82226 // ap_7630	// ap_28776 // ap_15686 // ap_73103 // ap_15689 // ap_77170 // ap_82627 // ap_37554 // ap_82623 // ap_50696 // ap_50692 // ap_9775 // ap_8827 // ap_94514 // ap_21761 // ap_29511 // ap_6831 // ap_51189 // ap_23791 // ap_21148 // ap_73070 // ap_73819 // ap_15267 // ap_15263 // ap_25473 // ap_15268 // ap_21548 // ap_34315 // ap_4901 // ap_6743 // ap_24042 // ap_1183 // ap_65139 // ap_59340 // ap_782…
GO:0044249	P	cellular biosynthetic process	18	126	7872	43317	0.86	1	// ap_91628 // ap_86459 // ap_16931 // ap_28438 // ap_4072 // ap_5858 // ap_76368 // ap_58880 // ap_18286 // ap_6933 // ap_81623 // ap_11115 // ap_6696 // ap_8789 // ap_82074 // ap_14760 // ap_9381 // ap_6190	// ap_19175 // ap_19172 // ap_11347 // ap_42914 // ap_1767 // ap_1764 // ap_29195 // ap_50365 // ap_48298 // ap_11348 // ap_30251 // ap_22148 // ap_22417 // ap_27420 // ap_22411 // ap_27426 // ap_22413 // ap_24048 // ap_85082 // ap_94263 // ap_73077 // ap_30339 // ap_30338 // ap_82530 // ap_29778 // ap_30332 // ap_640 // ap_20812 // ap_20818 // ap_12800 // ap_12804 // ap_78282 // ap_1189 // ap_15…
GO:0034641	P	cellular nitrogen compound metabolic process	19	126	11379	43317	0.99	1	// ap_5673 // ap_87687 // ap_16931 // ap_28438 // ap_4072 // ap_5858 // ap_76368 // ap_58880 // ap_4909 // ap_72669 // ap_18286 // ap_6933 // ap_81623 // ap_11115 // ap_25438 // ap_8789 // ap_82074 // ap_5633 // ap_9664	// ap_19172 // ap_19179 // ap_38237 // ap_1767 // ap_1764 // ap_29195 // ap_48298 // ap_11348 // ap_76284 // ap_65077 // ap_22148 // ap_22418 // ap_85441 // ap_22417 // ap_27420 // ap_22411 // ap_27426 // ap_22413 // ap_94263 // ap_94262 // ap_73077 // ap_30339 // ap_30338 // ap_82530 // ap_29778 // ap_644 // ap_30332 // ap_640 // ap_20812 // ap_20362 // ap_48049 // ap_78621 // ap_77486 // ap_128…
GO:0034645	P	cellular macromolecule biosynthetic process	10	126	5475	43317	0.95	1	// ap_86459 // ap_16931 // ap_28438 // ap_5858 // ap_76368 // ap_58880 // ap_18286 // ap_81623 // ap_11115 // ap_8789	// ap_19172 // ap_11347 // ap_1767 // ap_1764 // ap_29195 // ap_50365 // ap_48298 // ap_11348 // ap_30251 // ap_22148 // ap_22417 // ap_27420 // ap_22411 // ap_27426 // ap_22413 // ap_94263 // ap_73077 // ap_30339 // ap_30338 // ap_82530 // ap_29778 // ap_82535 // ap_640 // ap_20812 // ap_20818 // ap_12800 // ap_12804 // ap_1189 // ap_15468 // ap_15469 // ap_69102 // ap_52065 // ap_91144 // ap_17…
GO:0044699	P	single-organism process	39	126	10007	43317	0.069	1	// ap_83299 // ap_2616 // ap_76368 // ap_16771 // ap_5673 // ap_32927 // ap_78852 // ap_6190 // ap_1400 // ap_9381 // ap_18405 // ap_4271 // ap_2436 // ap_82074 // ap_86459 // ap_4072 // ap_87687 // ap_2761 // ap_91628 // ap_78949 // ap_5817 // ap_10484 // ap_15152 // ap_91455 // ap_91742 // ap_14760 // ap_92867 // ap_25438 // ap_92943 // ap_27078 // ap_9664 // ap_81271 // ap_4909 // ap_72669 // …	// ap_19175 // ap_3692 // ap_52630 // ap_11347 // ap_1762 // ap_42914 // ap_1767 // ap_1765 // ap_50365 // ap_22415 // ap_47592 // ap_22410 // ap_22145 // ap_22412 // ap_88678 // ap_21148 // ap_73070 // ap_73075 // ap_88674 // ap_94264 // ap_31150 // ap_63878 // ap_82532 // ap_30332 // ap_36959 // ap_86852 // ap_20818 // ap_86859 // ap_91638 // ap_12800 // ap_77483 // ap_88459 // ap_73255 // ap_7…
GO:0006139	P	nucleobase-containing compound metabolic process	14	126	8869	43317	0.99	1	// ap_87687 // ap_16931 // ap_28438 // ap_4072 // ap_5858 // ap_76368 // ap_4909 // ap_5673 // ap_18286 // ap_11115 // ap_25438 // ap_8789 // ap_5633 // ap_9664	// ap_19172 // ap_19179 // ap_38237 // ap_1767 // ap_1764 // ap_76284 // ap_22148 // ap_22418 // ap_85441 // ap_22411 // ap_94263 // ap_94262 // ap_73077 // ap_646 // ap_644 // ap_640 // ap_20812 // ap_20362 // ap_48049 // ap_77486 // ap_12802 // ap_12804 // ap_85622 // ap_88908 // ap_78939 // ap_1182 // ap_78288 // ap_73255 // ap_78286 // ap_88907 // ap_10377 // ap_1188 // ap_398 // ap_15468 // …
GO:0051179	P	localization	6	126	4475	43317	0.99	1	// ap_13698 // ap_80401 // ap_16348 // ap_4909 // ap_2436 // ap_76368	// ap_887 // ap_19171 // ap_29358 // ap_29356 // ap_738 // ap_29354 // ap_77170 // ap_6593 // ap_51507 // ap_15040 // ap_82626 // ap_11344 // ap_1767 // ap_43428 // ap_72293 // ap_44431 // ap_44430 // ap_82628 // ap_284 // ap_91143 // ap_44434 // ap_43238 // ap_42859 // ap_94282 // ap_79263 // ap_9772 // ap_9773 // ap_91387 // ap_91385 // ap_9777 // ap_79069 // ap_8825 // ap_57653 // ap_78960 // …
GO:0032502	P	developmental process	7	126	1344	43317	0.11	1	// ap_1400 // ap_76368 // ap_78949 // ap_91455 // ap_91742 // ap_9381 // ap_58312	// ap_49588 // ap_55944 // ap_72597 // ap_91120 // ap_16522 // ap_93209 // ap_47105 // ap_88309 // ap_13253 // ap_73472 // ap_30920 // ap_53560 // ap_74903 // ap_72355 // ap_71510 // ap_73924 // ap_6837 // ap_92183 // ap_30905 // ap_64280 // ap_6442 // ap_77281 // ap_14808 // ap_20841 // ap_53858 // ap_76351 // ap_5819 // ap_9772 // ap_88778 // ap_9381 // ap_13515 // ap_9025 // ap_86122 // ap_348…
GO:0032501	P	multicellular organismal process	6	126	1161	43317	0.13	1	// ap_1400 // ap_76368 // ap_78949 // ap_91455 // ap_91742 // ap_9381	// ap_49588 // ap_55944 // ap_72597 // ap_16522 // ap_93209 // ap_47105 // ap_13253 // ap_73472 // ap_11888 // ap_30920 // ap_53560 // ap_72355 // ap_73924 // ap_82781 // ap_92183 // ap_38958 // ap_64280 // ap_6442 // ap_77281 // ap_53858 // ap_5819 // ap_9772 // ap_9381 // ap_13515 // ap_22796 // ap_9025 // ap_13153 // ap_34886 // ap_6680 // ap_3049 // ap_66391 // ap_22410 // ap_16757 // ap_2951…
GO:0009987	P	cellular process	73	126	23616	43317	0.36	1	// ap_83299 // ap_16931 // ap_12277 // ap_21337 // ap_83292 // ap_76368 // ap_22874 // ap_90775 // ap_15037 // ap_49335 // ap_11115 // ap_92859 // ap_5673 // ap_90651 // ap_32927 // ap_9381 // ap_6190 // ap_28438 // ap_88208 // ap_87687 // ap_10285 // ap_23494 // ap_87549 // ap_6933 // ap_2616 // ap_81623 // ap_4271 // ap_8789 // ap_13068 // ap_82074 // ap_2687 // ap_7630 // ap_24242 // ap_86459 …	// ap_19175 // ap_19172 // ap_19179 // ap_11347 // ap_11342 // ap_50365 // ap_11348 // ap_22419 // ap_22418 // ap_22415 // ap_22417 // ap_27420 // ap_22411 // ap_27426 // ap_22413 // ap_22412 // ap_21148 // ap_73070 // ap_73075 // ap_73074 // ap_73077 // ap_29778 // ap_20812 // ap_20818 // ap_468 // ap_462 // ap_463 // ap_461 // ap_467 // ap_464 // ap_465 // ap_45621 // ap_28559 // ap_30251 // ap…
GO:0006725	P	cellular aromatic compound metabolic process	15	126	9453	43317	0.99	1	// ap_5673 // ap_87687 // ap_16931 // ap_28438 // ap_4072 // ap_5858 // ap_76368 // ap_4909 // ap_72669 // ap_18286 // ap_11115 // ap_25438 // ap_8789 // ap_5633 // ap_9664	// ap_19172 // ap_19179 // ap_38237 // ap_42914 // ap_1767 // ap_1764 // ap_76284 // ap_22148 // ap_22418 // ap_85441 // ap_22411 // ap_94263 // ap_94262 // ap_73077 // ap_646 // ap_644 // ap_640 // ap_20812 // ap_20362 // ap_48049 // ap_77486 // ap_12802 // ap_12804 // ap_85622 // ap_88908 // ap_78939 // ap_1182 // ap_78288 // ap_73255 // ap_78286 // ap_88907 // ap_10377 // ap_1188 // ap_398 // …
GO:1903506	P	regulation of nucleic acid-templated transcription	6	126	1635	43317	0.35	1	// ap_16931 // ap_28438 // ap_5858 // ap_76368 // ap_18286 // ap_8789	// ap_22702 // ap_89659 // ap_882 // ap_888 // ap_72453 // ap_15041 // ap_55470 // ap_55472 // ap_44341 // ap_55474 // ap_30251 // ap_26399 // ap_22148 // ap_87111 // ap_20497 // ap_20493 // ap_63058 // ap_28174 // ap_72450 // ap_51767 // ap_19004 // ap_73077 // ap_15597 // ap_12485 // ap_9416 // ap_9411 // ap_56699 // ap_43510 // ap_66798 // ap_12804 // ap_66112 // ap_47528 // ap_15468 // ap_154…
GO:0044255	P	cellular lipid metabolic process	5	126	1206	43317	0.28	1	// ap_91628 // ap_76368 // ap_9381 // ap_6190 // ap_82074	// ap_28776 // ap_89796 // ap_9817 // ap_6599 // ap_26766 // ap_630 // ap_13433 // ap_29351 // ap_91638 // ap_72357 // ap_14109 // ap_43425 // ap_50365 // ap_83975 // ap_14100 // ap_6441 // ap_94286 // ap_23715 // ap_54369 // ap_25830 // ap_11195 // ap_67123 // ap_81105 // ap_19674 // ap_51280 // ap_80040 // ap_65961 // ap_13449 // ap_4395 // ap_7423 // ap_22145 // ap_31729 // ap_29079 // ap_7041…
GO:0006082	P	organic acid metabolic process	7	126	1968	43317	0.36	1	// ap_92867 // ap_76368 // ap_91628 // ap_22265 // ap_6696 // ap_91455 // ap_14760	// ap_28776 // ap_42914 // ap_91638 // ap_91149 // ap_91148 // ap_91635 // ap_91387 // ap_24851 // ap_94514 // ap_7345 // ap_7838 // ap_66750 // ap_21148 // ap_73070 // ap_88674 // ap_25545 // ap_51163 // ap_25473 // ap_38652 // ap_30332 // ap_26269 // ap_4902 // ap_43519 // ap_56747 // ap_1767 // ap_77483 // ap_1183 // ap_65139 // ap_28398 // ap_34381 // ap_78282 // ap_8178 // ap_66330 // ap_691…
GO:1901135	P	carbohydrate derivative metabolic process	7	126	1346	43317	0.11	1	// ap_10285 // ap_21337 // ap_25438 // ap_76368 // ap_4072 // ap_5673 // ap_7630	// ap_81588 // ap_39204 // ap_93208 // ap_64438 // ap_60094 // ap_82545 // ap_64434 // ap_58776 // ap_2567 // ap_77170 // ap_55996 // ap_25198 // ap_11347 // ap_57903 // ap_72357 // ap_72355 // ap_36134 // ap_41041 // ap_72290 // ap_50365 // ap_91141 // ap_93209 // ap_35103 // ap_6442 // ap_36703 // ap_2966 // ap_28643 // ap_50692 // ap_21042 // ap_27271 // ap_34751 // ap_34750 // ap_4010 // ap_3…
GO:0051252	P	regulation of RNA metabolic process	6	126	1705	43317	0.38	1	// ap_16931 // ap_28438 // ap_5858 // ap_76368 // ap_18286 // ap_8789	// ap_22702 // ap_89659 // ap_882 // ap_888 // ap_72453 // ap_15041 // ap_55470 // ap_55472 // ap_44341 // ap_55474 // ap_30251 // ap_26399 // ap_22148 // ap_87111 // ap_6523 // ap_20497 // ap_20493 // ap_63058 // ap_28174 // ap_72450 // ap_51767 // ap_19004 // ap_73077 // ap_15597 // ap_12485 // ap_9416 // ap_9411 // ap_56699 // ap_43510 // ap_66798 // ap_12804 // ap_66112 // ap_47528 // ap_1546…
GO:0043170	P	macromolecule metabolic process	33	126	14979	43317	0.94	1	// ap_16931 // ap_12277 // ap_21337 // ap_83292 // ap_76368 // ap_90775 // ap_11115 // ap_90651 // ap_28438 // ap_87687 // ap_10285 // ap_6933 // ap_81623 // ap_8789 // ap_90933 // ap_7630 // ap_24242 // ap_86459 // ap_2740 // ap_8387 // ap_82226 // ap_78949 // ap_10484 // ap_13212 // ap_15570 // ap_5858 // ap_34274 // ap_4909 // ap_18286 // ap_13068 // ap_58880 // ap_5633 // ap_9664	// ap_19174 // ap_51509 // ap_77907 // ap_19172 // ap_19179 // ap_11347 // ap_38237 // ap_1767 // ap_11342 // ap_1764 // ap_29195 // ap_50365 // ap_48298 // ap_11348 // ap_76284 // ap_53124 // ap_38581 // ap_32751 // ap_5198 // ap_47590 // ap_22148 // ap_51181 // ap_22418 // ap_51500 // ap_85441 // ap_22417 // ap_27420 // ap_22411 // ap_27426 // ap_22413 // ap_88678 // ap_94263 // ap_94262 // ap_…
GO:0048731	P	system development	5	126	787	43317	0.086	1	// ap_78949 // ap_76368 // ap_9381 // ap_1400 // ap_91455	// ap_49588 // ap_55944 // ap_72597 // ap_16522 // ap_93209 // ap_47105 // ap_13253 // ap_30920 // ap_53560 // ap_73924 // ap_82781 // ap_92183 // ap_6442 // ap_65392 // ap_9772 // ap_26399 // ap_9025 // ap_22410 // ap_17088 // ap_20493 // ap_17325 // ap_13644 // ap_73070 // ap_84257 // ap_70790 // ap_51169 // ap_9415 // ap_40419 // ap_33905 // ap_3266 // ap_89271 // ap_25375 // ap_53362 // ap_53…
GO:0043933	P	macromolecular complex subunit organization	7	126	1509	43317	0.16	1	// ap_24242 // ap_12277 // ap_23494 // ap_76368 // ap_4909 // ap_58880 // ap_5633	// ap_15681 // ap_888 // ap_72453 // ap_76771 // ap_72297 // ap_94282 // ap_27426 // ap_19008 // ap_73815 // ap_15722 // ap_28178 // ap_28174 // ap_88675 // ap_29778 // ap_12481 // ap_14628 // ap_4909 // ap_36952 // ap_6749 // ap_59348 // ap_78939 // ap_74923 // ap_73256 // ap_88451 // ap_69102 // ap_15462 // ap_15460 // ap_8175 // ap_21385 // ap_1500 // ap_24479 // ap_69219 // ap_59509 // ap_736…
GO:0031326	P	regulation of cellular biosynthetic process	6	126	1920	43317	0.49	1	// ap_16931 // ap_28438 // ap_5858 // ap_76368 // ap_18286 // ap_8789	// ap_28774 // ap_22702 // ap_89659 // ap_882 // ap_888 // ap_72453 // ap_15041 // ap_55470 // ap_55472 // ap_44341 // ap_55474 // ap_30251 // ap_59642 // ap_26399 // ap_22148 // ap_87111 // ap_22413 // ap_20497 // ap_20493 // ap_63058 // ap_28174 // ap_72450 // ap_51767 // ap_19004 // ap_73077 // ap_63808 // ap_15597 // ap_30339 // ap_30338 // ap_12485 // ap_9416 // ap_9411 // ap_56699 // ap_435…
GO:0031323	P	regulation of cellular metabolic process	6	126	2326	43317	0.67	1	// ap_16931 // ap_28438 // ap_5858 // ap_76368 // ap_18286 // ap_8789	// ap_28774 // ap_22702 // ap_89659 // ap_882 // ap_24277 // ap_888 // ap_72453 // ap_15041 // ap_37554 // ap_55470 // ap_55472 // ap_44341 // ap_55474 // ap_30251 // ap_73202 // ap_26399 // ap_22148 // ap_87111 // ap_22413 // ap_6523 // ap_20497 // ap_20493 // ap_63058 // ap_85719 // ap_72450 // ap_51767 // ap_19004 // ap_73077 // ap_94264 // ap_15597 // ap_30339 // ap_30338 // ap_12485 // ap_94…
GO:0019752	P	carboxylic acid metabolic process	7	126	1760	43317	0.26	1	// ap_92867 // ap_76368 // ap_91628 // ap_22265 // ap_6696 // ap_91455 // ap_14760	// ap_28776 // ap_42914 // ap_91638 // ap_91149 // ap_91148 // ap_91635 // ap_91387 // ap_24851 // ap_94514 // ap_66750 // ap_21148 // ap_73070 // ap_88674 // ap_51163 // ap_25473 // ap_38652 // ap_26269 // ap_43519 // ap_56747 // ap_1767 // ap_77483 // ap_1183 // ap_65139 // ap_28398 // ap_8178 // ap_66330 // ap_69103 // ap_12667 // ap_34034 // ap_30029 // ap_50633 // ap_59724 // ap_20034 // ap_…
GO:0090304	P	nucleic acid metabolic process	11	126	7856	43317	1	1	// ap_87687 // ap_16931 // ap_28438 // ap_5858 // ap_76368 // ap_4909 // ap_18286 // ap_11115 // ap_8789 // ap_5633 // ap_9664	// ap_19172 // ap_19179 // ap_38237 // ap_1764 // ap_76284 // ap_22148 // ap_22418 // ap_85441 // ap_22411 // ap_94263 // ap_94262 // ap_73077 // ap_646 // ap_644 // ap_640 // ap_20812 // ap_20362 // ap_48049 // ap_77486 // ap_12802 // ap_12804 // ap_85622 // ap_88908 // ap_78939 // ap_1182 // ap_78288 // ap_73255 // ap_78286 // ap_88907 // ap_1188 // ap_398 // ap_15468 // ap_15469 // ap_52065 //…
GO:0007275	P	multicellular organism development	6	126	1033	43317	0.089	1	// ap_1400 // ap_76368 // ap_78949 // ap_91455 // ap_91742 // ap_9381	// ap_49588 // ap_55944 // ap_72597 // ap_16522 // ap_93209 // ap_47105 // ap_13253 // ap_73472 // ap_30920 // ap_53560 // ap_72355 // ap_73924 // ap_82781 // ap_92183 // ap_64280 // ap_6442 // ap_53858 // ap_5819 // ap_9772 // ap_9381 // ap_13515 // ap_9025 // ap_34886 // ap_6680 // ap_3049 // ap_66391 // ap_27426 // ap_17088 // ap_60339 // ap_20493 // ap_17325 // ap_26792 // ap_24084 // ap_7307…
GO:2000112	P	regulation of cellular macromolecule biosynthetic process	6	126	1876	43317	0.47	1	// ap_16931 // ap_28438 // ap_5858 // ap_76368 // ap_18286 // ap_8789	// ap_28774 // ap_22702 // ap_89659 // ap_882 // ap_888 // ap_72453 // ap_15041 // ap_55470 // ap_55472 // ap_44341 // ap_55474 // ap_30251 // ap_59642 // ap_26399 // ap_22148 // ap_87111 // ap_22413 // ap_20497 // ap_20493 // ap_63058 // ap_28174 // ap_72450 // ap_51767 // ap_19004 // ap_73077 // ap_63808 // ap_15597 // ap_30339 // ap_30338 // ap_12485 // ap_9416 // ap_9411 // ap_56699 // ap_435…
GO:0071704	P	organic substance metabolic process	50	126	20033	43317	0.84	1	// ap_16931 // ap_12277 // ap_21337 // ap_83292 // ap_76368 // ap_90775 // ap_16771 // ap_11115 // ap_5673 // ap_90651 // ap_9381 // ap_6190 // ap_28438 // ap_87687 // ap_10285 // ap_78852 // ap_16348 // ap_81623 // ap_6933 // ap_18405 // ap_8789 // ap_13068 // ap_90933 // ap_82074 // ap_7630 // ap_24242 // ap_86459 // ap_2740 // ap_4072 // ap_8387 // ap_82226 // ap_91628 // ap_78949 // ap_10484 …	// ap_19174 // ap_51509 // ap_77907 // ap_3692 // ap_19172 // ap_19179 // ap_11347 // ap_38237 // ap_42914 // ap_1767 // ap_11342 // ap_1765 // ap_1764 // ap_78169 // ap_50365 // ap_48298 // ap_11348 // ap_76284 // ap_53124 // ap_38581 // ap_32751 // ap_5198 // ap_81314 // ap_14065 // ap_22148 // ap_22419 // ap_22418 // ap_51500 // ap_85441 // ap_84368 // ap_22417 // ap_27420 // ap_22411 // ap_27…
GO:0010467	P	gene expression	12	126	5496	43317	0.86	1	// ap_16931 // ap_28438 // ap_5858 // ap_76368 // ap_58880 // ap_4909 // ap_18286 // ap_78949 // ap_81623 // ap_8789 // ap_5633 // ap_9664	// ap_38237 // ap_1767 // ap_29195 // ap_11348 // ap_30251 // ap_22148 // ap_22417 // ap_27420 // ap_22410 // ap_22413 // ap_73077 // ap_28824 // ap_30339 // ap_30338 // ap_82530 // ap_29778 // ap_82535 // ap_12802 // ap_12804 // ap_1189 // ap_398 // ap_15468 // ap_15469 // ap_69102 // ap_52065 // ap_52064 // ap_15462 // ap_15463 // ap_15466 // ap_397 // ap_91630 // ap_55474 // ap_47630 // ap_476…
GO:0010468	P	regulation of gene expression	9	126	2092	43317	0.17	1	// ap_16931 // ap_28438 // ap_5858 // ap_76368 // ap_18286 // ap_78949 // ap_8789 // ap_5633 // ap_9664	// ap_22702 // ap_89659 // ap_882 // ap_888 // ap_12410 // ap_72453 // ap_15041 // ap_55470 // ap_55472 // ap_44341 // ap_55474 // ap_30251 // ap_26399 // ap_22148 // ap_87111 // ap_22410 // ap_22413 // ap_6523 // ap_20497 // ap_20493 // ap_66026 // ap_28174 // ap_72450 // ap_51767 // ap_19004 // ap_73077 // ap_63808 // ap_15597 // ap_30339 // ap_30338 // ap_12485 // ap_9416 // ap_9411 // ap_5669…
GO:0006468	P	protein phosphorylation	6	126	1590	43317	0.33	1	// ap_83292 // ap_76368 // ap_90775 // ap_10484 // ap_13212 // ap_90651	// ap_28777 // ap_22703 // ap_88706 // ap_15728 // ap_34959 // ap_11342 // ap_15047 // ap_43423 // ap_63776 // ap_85938 // ap_91380 // ap_47592 // ap_85444 // ap_85447 // ap_8828 // ap_88678 // ap_28175 // ap_73074 // ap_94264 // ap_31150 // ap_9418 // ap_72079 // ap_77556 // ap_89275 // ap_91032 // ap_63471 // ap_59343 // ap_73254 // ap_52063 // ap_23722 // ap_461 // ap_10370 // ap_61834 // ap_4…
GO:0044267	P	cellular protein metabolic process	13	126	6446	43317	0.92	1	// ap_24242 // ap_12277 // ap_83292 // ap_76368 // ap_58880 // ap_90775 // ap_82226 // ap_6933 // ap_81623 // ap_10484 // ap_13212 // ap_90651 // ap_34274	// ap_32083 // ap_11347 // ap_1767 // ap_11342 // ap_29195 // ap_50365 // ap_11348 // ap_51181 // ap_22417 // ap_27420 // ap_27426 // ap_22413 // ap_88678 // ap_88675 // ap_73074 // ap_94264 // ap_28824 // ap_30339 // ap_30338 // ap_82530 // ap_29778 // ap_642 // ap_82535 // ap_6369 // ap_85624 // ap_73254 // ap_78283 // ap_1189 // ap_52063 // ap_69102 // ap_15462 // ap_461 // ap_69108 // ap_6 //…
GO:0019219	P	regulation of nucleobase-containing compound metabolic process	6	126	1776	43317	0.42	1	// ap_16931 // ap_28438 // ap_5858 // ap_76368 // ap_18286 // ap_8789	// ap_28774 // ap_22702 // ap_89659 // ap_882 // ap_888 // ap_72453 // ap_15041 // ap_55470 // ap_55472 // ap_44341 // ap_55474 // ap_30251 // ap_26399 // ap_22148 // ap_87111 // ap_6523 // ap_20497 // ap_20493 // ap_63058 // ap_28174 // ap_72450 // ap_51767 // ap_19004 // ap_73077 // ap_15597 // ap_12485 // ap_9416 // ap_9411 // ap_56699 // ap_43510 // ap_66798 // ap_12804 // ap_66112 // ap_4752…
GO:0006464	P	cellular protein modification process	9	126	3703	43317	0.74	1	// ap_24242 // ap_12277 // ap_83292 // ap_76368 // ap_90775 // ap_82226 // ap_10484 // ap_13212 // ap_90651	// ap_15682 // ap_28777 // ap_22703 // ap_88706 // ap_15686 // ap_15728 // ap_24277 // ap_15689 // ap_888 // ap_29603 // ap_11347 // ap_34959 // ap_11342 // ap_79869 // ap_15049 // ap_50365 // ap_43423 // ap_63776 // ap_85938 // ap_50696 // ap_8023 // ap_91380 // ap_47590 // ap_7347 // ap_51181 // ap_21761 // ap_17554 // ap_6830 // ap_47592 // ap_19773 // ap_85447 // ap_8828 // ap_20497 // ap_886…
GO:0044767	P	single-organism developmental process	6	126	1182	43317	0.14	1	// ap_1400 // ap_76368 // ap_78949 // ap_91455 // ap_91742 // ap_9381	// ap_49588 // ap_55944 // ap_72597 // ap_91120 // ap_16522 // ap_93209 // ap_47105 // ap_88309 // ap_13253 // ap_73472 // ap_30920 // ap_53560 // ap_72355 // ap_73924 // ap_6837 // ap_92183 // ap_64280 // ap_6442 // ap_53858 // ap_5819 // ap_9772 // ap_9381 // ap_13515 // ap_9025 // ap_34886 // ap_6680 // ap_3048 // ap_3049 // ap_66391 // ap_27426 // ap_855 // ap_17088 // ap_60339 // ap_20493 //…
GO:0009058	P	biosynthetic process	20	126	8321	43317	0.82	1	// ap_91628 // ap_86459 // ap_16931 // ap_28438 // ap_4072 // ap_5858 // ap_76368 // ap_58880 // ap_18286 // ap_6933 // ap_81623 // ap_11115 // ap_6696 // ap_91455 // ap_8789 // ap_82074 // ap_14760 // ap_9381 // ap_6190 // ap_16348	// ap_19175 // ap_19172 // ap_11347 // ap_42914 // ap_1767 // ap_1764 // ap_29195 // ap_50365 // ap_48298 // ap_11348 // ap_30251 // ap_22148 // ap_51181 // ap_22417 // ap_27420 // ap_22411 // ap_27426 // ap_22413 // ap_24048 // ap_94263 // ap_73077 // ap_30339 // ap_30338 // ap_82530 // ap_29778 // ap_30332 // ap_640 // ap_20812 // ap_20818 // ap_23799 // ap_12800 // ap_12804 // ap_91148 // ap_7…
GO:0009059	P	macromolecule biosynthetic process	11	126	5562	43317	0.92	1	// ap_86459 // ap_16931 // ap_28438 // ap_5858 // ap_76368 // ap_58880 // ap_18286 // ap_6933 // ap_81623 // ap_11115 // ap_8789	// ap_19172 // ap_11347 // ap_1767 // ap_1764 // ap_29195 // ap_50365 // ap_48298 // ap_11348 // ap_30251 // ap_22148 // ap_22417 // ap_27420 // ap_22411 // ap_27426 // ap_22413 // ap_94263 // ap_73077 // ap_30339 // ap_30338 // ap_82530 // ap_29778 // ap_82535 // ap_640 // ap_20812 // ap_20818 // ap_12800 // ap_12804 // ap_1189 // ap_15468 // ap_15469 // ap_69102 // ap_52065 // ap_91144 // ap_17…
GO:0044763	P	single-organism cellular process	33	126	7981	43317	0.048	1	// ap_83299 // ap_2616 // ap_76368 // ap_5673 // ap_32927 // ap_9381 // ap_6190 // ap_87687 // ap_4271 // ap_82074 // ap_86459 // ap_4072 // ap_2761 // ap_91628 // ap_5817 // ap_10484 // ap_15152 // ap_91455 // ap_91742 // ap_14760 // ap_92867 // ap_25438 // ap_92943 // ap_27078 // ap_9664 // ap_81271 // ap_4909 // ap_72669 // ap_64196 // ap_22265 // ap_6696 // ap_85908 // ap_6809	// ap_19175 // ap_11347 // ap_1762 // ap_42914 // ap_1767 // ap_50365 // ap_22415 // ap_47592 // ap_85444 // ap_22145 // ap_22412 // ap_88678 // ap_21148 // ap_73070 // ap_73075 // ap_88674 // ap_94264 // ap_31150 // ap_30332 // ap_86852 // ap_20818 // ap_86859 // ap_91638 // ap_12800 // ap_77483 // ap_88459 // ap_73255 // ap_73256 // ap_78283 // ap_78282 // ap_52063 // ap_66330 // ap_69103 // ap…
GO:0051171	P	regulation of nitrogen compound metabolic process	6	126	1993	43317	0.53	1	// ap_16931 // ap_28438 // ap_5858 // ap_76368 // ap_18286 // ap_8789	// ap_28774 // ap_22702 // ap_89659 // ap_882 // ap_888 // ap_72453 // ap_15041 // ap_55470 // ap_55472 // ap_44341 // ap_55474 // ap_30251 // ap_26399 // ap_22148 // ap_87111 // ap_22413 // ap_6523 // ap_20497 // ap_20493 // ap_63058 // ap_28174 // ap_72450 // ap_51767 // ap_19004 // ap_73077 // ap_63808 // ap_15597 // ap_30339 // ap_30338 // ap_12485 // ap_9416 // ap_9411 // ap_56699 // ap_4351…
GO:0042221	P	response to chemical	11	126	1917	43317	0.032	1	// ap_1400 // ap_23494 // ap_2830 // ap_64196 // ap_6855 // ap_76368 // ap_22874 // ap_5817 // ap_49335 // ap_9381 // ap_9664	// ap_38785 // ap_29754 // ap_93458 // ap_77170 // ap_28778 // ap_15040 // ap_1762 // ap_82626 // ap_82623 // ap_20967 // ap_72293 // ap_72294 // ap_4270 // ap_7833 // ap_21761 // ap_22415 // ap_15913 // ap_6831 // ap_27426 // ap_21768 // ap_66020 // ap_48443 // ap_73070 // ap_12240 // ap_15597 // ap_77005 // ap_25473 // ap_84646 // ap_25279 // ap_50966 // ap_86859 // ap_6742 // ap_78938 // ap_65…
GO:0009056	P	catabolic process	10	126	2500	43317	0.21	1	// ap_16771 // ap_10285 // ap_21337 // ap_6855 // ap_76368 // ap_22874 // ap_72669 // ap_22265 // ap_82226 // ap_7630	// ap_28776 // ap_15729 // ap_15686 // ap_73103 // ap_15689 // ap_77170 // ap_9918 // ap_82627 // ap_1767 // ap_37554 // ap_82623 // ap_91141 // ap_50696 // ap_50692 // ap_9775 // ap_8827 // ap_94514 // ap_21761 // ap_29511 // ap_6831 // ap_51189 // ap_23791 // ap_21148 // ap_73070 // ap_73819 // ap_15267 // ap_15263 // ap_25473 // ap_38652 // ap_15268 // ap_21548 // ap_34315 // ap_4901 // ap_674…
GO:0009057	P	macromolecule catabolic process	5	126	1418	43317	0.4	1	// ap_76368 // ap_10285 // ap_82226 // ap_21337 // ap_7630	// ap_15729 // ap_15686 // ap_73103 // ap_15689 // ap_77170 // ap_82627 // ap_37554 // ap_82623 // ap_50696 // ap_9775 // ap_8827 // ap_21761 // ap_6831 // ap_51189 // ap_73819 // ap_15267 // ap_15263 // ap_38652 // ap_21548 // ap_4901 // ap_6743 // ap_1764 // ap_78283 // ap_23727 // ap_8177 // ap_35578 // ap_41852 // ap_68184 // ap_56235 // ap_88052 // ap_72704 // ap_52199 // ap_5515 // ap_4023 …
GO:0006996	P	organelle organization	6	126	2190	43317	0.61	1	// ap_24242 // ap_12277 // ap_76368 // ap_15152 // ap_58880 // ap_5633	// ap_24279 // ap_29354 // ap_888 // ap_72453 // ap_76771 // ap_20969 // ap_91147 // ap_72297 // ap_91143 // ap_44434 // ap_8948 // ap_91387 // ap_21767 // ap_7340 // ap_22412 // ap_19008 // ap_73815 // ap_15722 // ap_28178 // ap_77398 // ap_19001 // ap_28176 // ap_88675 // ap_3647 // ap_28173 // ap_15266 // ap_29778 // ap_12481 // ap_12482 // ap_66358 // ap_14628 // ap_4900 // ap_24273 // ap_369…
GO:0044238	P	primary metabolic process	46	126	18665	43317	0.85	1	// ap_16931 // ap_12277 // ap_21337 // ap_83292 // ap_76368 // ap_90775 // ap_16771 // ap_11115 // ap_90651 // ap_9381 // ap_6190 // ap_28438 // ap_87687 // ap_10285 // ap_78852 // ap_81623 // ap_6933 // ap_18405 // ap_8789 // ap_13068 // ap_90933 // ap_82074 // ap_7630 // ap_24242 // ap_86459 // ap_2740 // ap_4072 // ap_8387 // ap_82226 // ap_91628 // ap_10484 // ap_13212 // ap_91455 // ap_14760…	// ap_19174 // ap_51509 // ap_77907 // ap_3692 // ap_19172 // ap_19179 // ap_11347 // ap_38237 // ap_42914 // ap_1767 // ap_11342 // ap_1765 // ap_1764 // ap_29195 // ap_50365 // ap_48298 // ap_11348 // ap_76284 // ap_53124 // ap_38581 // ap_32751 // ap_5198 // ap_47590 // ap_14065 // ap_22148 // ap_22419 // ap_22418 // ap_51500 // ap_85441 // ap_22417 // ap_27420 // ap_22411 // ap_27426 // ap_22…
GO:0005975	P	carbohydrate metabolic process	9	126	1751	43317	0.081	1	// ap_86459 // ap_10285 // ap_21337 // ap_8387 // ap_18405 // ap_2740 // ap_15570 // ap_78852 // ap_7630	// ap_886 // ap_38782 // ap_38783 // ap_11347 // ap_1767 // ap_83710 // ap_91141 // ap_50692 // ap_9775 // ap_8827 // ap_8823 // ap_7341 // ap_6831 // ap_6520 // ap_6293 // ap_32821 // ap_20499 // ap_19007 // ap_9414 // ap_38652 // ap_51160 // ap_15268 // ap_13013 // ap_20818 // ap_63182 // ap_37429 // ap_56747 // ap_59346 // ap_8179 // ap_12666 // ap_8173 // ap_465 // ap_24013 // ap_40506 // ap_…
GO:0051276	P	chromosome organization	5	126	823	43317	0.099	1	// ap_24242 // ap_5633 // ap_76368 // ap_15152 // ap_12277	// ap_60936 // ap_93209 // ap_24279 // ap_31430 // ap_632 // ap_15722 // ap_888 // ap_7575 // ap_72453 // ap_76771 // ap_34383 // ap_74177 // ap_71805 // ap_6442 // ap_25838 // ap_6446 // ap_6935 // ap_34643 // ap_85830 // ap_6684 // ap_9027 // ap_837 // ap_6688 // ap_20497 // ap_28178 // ap_73777 // ap_84552 // ap_70828 // ap_28174 // ap_77170 // ap_24086 // ap_13647 // ap_84257 // ap_75678 // a…
GO:0048856	P	anatomical structure development	7	126	1250	43317	0.081	1	// ap_1400 // ap_76368 // ap_78949 // ap_91455 // ap_91742 // ap_9381 // ap_58312	// ap_49588 // ap_55944 // ap_72597 // ap_91120 // ap_16522 // ap_93209 // ap_47105 // ap_88309 // ap_13253 // ap_73472 // ap_30920 // ap_53560 // ap_72355 // ap_73924 // ap_6837 // ap_92183 // ap_64280 // ap_6442 // ap_77281 // ap_14808 // ap_53858 // ap_5819 // ap_9772 // ap_9381 // ap_13515 // ap_9025 // ap_34886 // ap_6680 // ap_3048 // ap_3049 // ap_66391 // ap_22410 // ap_16757 // ap_17088 …
GO:0044237	P	cellular metabolic process	51	126	19451	43317	0.76	1	// ap_16931 // ap_12277 // ap_21337 // ap_83292 // ap_76368 // ap_22874 // ap_90775 // ap_11115 // ap_5673 // ap_90651 // ap_9381 // ap_6190 // ap_28438 // ap_87687 // ap_10285 // ap_6933 // ap_81623 // ap_8789 // ap_13068 // ap_82074 // ap_7630 // ap_24242 // ap_86459 // ap_2740 // ap_4072 // ap_70411 // ap_6855 // ap_8387 // ap_82226 // ap_91628 // ap_25763 // ap_10484 // ap_13212 // ap_91455 /…	// ap_19175 // ap_77907 // ap_51221 // ap_3692 // ap_17872 // ap_19172 // ap_19179 // ap_11347 // ap_38237 // ap_42914 // ap_1767 // ap_11342 // ap_1764 // ap_29195 // ap_50365 // ap_48298 // ap_11348 // ap_30256 // ap_76284 // ap_53124 // ap_38581 // ap_32751 // ap_58261 // ap_36355 // ap_14065 // ap_22148 // ap_22419 // ap_22418 // ap_85441 // ap_84368 // ap_22417 // ap_27420 // ap_22411 // ap_…
GO:0006796	P	phosphate-containing compound metabolic process	12	126	4158	43317	0.55	1	// ap_25438 // ap_4072 // ap_83292 // ap_12440 // ap_76368 // ap_90775 // ap_5673 // ap_25763 // ap_10484 // ap_13212 // ap_90904 // ap_90651	// ap_28777 // ap_22703 // ap_88706 // ap_15868 // ap_77074 // ap_24277 // ap_77170 // ap_88707 // ap_29603 // ap_44439 // ap_1767 // ap_11342 // ap_9434 // ap_15047 // ap_43425 // ap_72290 // ap_50365 // ap_43423 // ap_63776 // ap_85938 // ap_38354 // ap_91380 // ap_50692 // ap_22991 // ap_8722 // ap_82545 // ap_7341 // ap_12530 // ap_85443 // ap_47592 // ap_85444 // ap_85447 // ap_8828 // ap_88…
GO:0044085	P	cellular component biogenesis	8	126	1985	43317	0.23	1	// ap_2740 // ap_23494 // ap_76368 // ap_8387 // ap_4909 // ap_15570 // ap_58880 // ap_91742	// ap_28774 // ap_15681 // ap_73100 // ap_77170 // ap_38789 // ap_76771 // ap_91147 // ap_72297 // ap_94282 // ap_9772 // ap_11846 // ap_7343 // ap_7340 // ap_79061 // ap_27426 // ap_22412 // ap_19008 // ap_73815 // ap_15722 // ap_28178 // ap_28177 // ap_88675 // ap_58100 // ap_23613 // ap_29778 // ap_12481 // ap_4901 // ap_63185 // ap_21547 // ap_36952 // ap_6749 // ap_43585 // ap_6747 // ap_725…
GO:0006793	P	phosphorus metabolic process	12	126	4187	43317	0.56	1	// ap_25438 // ap_4072 // ap_83292 // ap_12440 // ap_76368 // ap_90775 // ap_5673 // ap_25763 // ap_10484 // ap_13212 // ap_90904 // ap_90651	// ap_28777 // ap_22703 // ap_88706 // ap_15868 // ap_77074 // ap_24277 // ap_77170 // ap_88707 // ap_29603 // ap_44439 // ap_1767 // ap_11342 // ap_9434 // ap_15047 // ap_43425 // ap_72290 // ap_50365 // ap_43423 // ap_63776 // ap_85938 // ap_38354 // ap_91380 // ap_50692 // ap_22991 // ap_8722 // ap_82545 // ap_7341 // ap_12530 // ap_85443 // ap_47592 // ap_85444 // ap_85447 // ap_8828 // ap_88…
GO:0016798	F	hydrolase activity, acting on glycosyl bonds	11	126	1053	43317	0.00045	0.07	// ap_83299 // ap_15570 // ap_21337 // ap_92943 // ap_27078 // ap_8387 // ap_85908 // ap_2740 // ap_10285 // ap_32927 // ap_7630	// ap_91120 // ap_38782 // ap_93209 // ap_88309 // ap_2567 // ap_77170 // ap_15727 // ap_79436 // ap_83719 // ap_24375 // ap_91141 // ap_17282 // ap_38783 // ap_6442 // ap_90399 // ap_8558 // ap_11948 // ap_35105 // ap_2828 // ap_9775 // ap_27378 // ap_8827 // ap_84031 // ap_6686 // ap_8823 // ap_4391 // ap_70247 // ap_43618 // ap_6831 // ap_6520 // ap_6837 // ap_33672 // ap_19009 // ap_84140 // …
GO:0003953	F	NAD+ nucleosidase activity	5	126	229	43317	0.00067	0.07	// ap_27078 // ap_85908 // ap_83299 // ap_32927 // ap_92943	// ap_35490 // ap_23108 // ap_79436 // ap_83719 // ap_5517 // ap_92979 // ap_1950 // ap_8989 // ap_90399 // ap_92976 // ap_92971 // ap_1637 // ap_83399 // ap_92874 // ap_78538 // ap_85345 // ap_60655 // ap_92871 // ap_16538 // ap_88063 // ap_80673 // ap_90367 // ap_77844 // ap_63841 // ap_86753 // ap_17024 // ap_18114 // ap_89393 // ap_13254 // ap_13151 // ap_16433 // ap_76278 // ap_84096 // ap_1…
GO:0016799	F	hydrolase activity, hydrolyzing N-glycosyl compounds	5	126	258	43317	0.0011	0.079	// ap_27078 // ap_85908 // ap_83299 // ap_32927 // ap_92943	// ap_81199 // ap_35490 // ap_23108 // ap_79436 // ap_83719 // ap_5517 // ap_76164 // ap_1950 // ap_8989 // ap_90399 // ap_92976 // ap_92971 // ap_1637 // ap_63968 // ap_92874 // ap_78538 // ap_85345 // ap_60655 // ap_92871 // ap_16538 // ap_88063 // ap_80673 // ap_90367 // ap_77844 // ap_63841 // ap_86753 // ap_17024 // ap_18114 // ap_89393 // ap_13254 // ap_5112 // ap_57377 // ap_13151 // ap_16…
GO:0043531	F	ADP binding	7	126	552	43317	0.0015	0.08	// ap_83299 // ap_92943 // ap_27078 // ap_85298 // ap_84161 // ap_85908 // ap_32927	// ap_16524 // ap_16031 // ap_89654 // ap_77124 // ap_60156 // ap_83719 // ap_60152 // ap_76774 // ap_60151 // ap_78019 // ap_91383 // ap_76288 // ap_8550 // ap_34417 // ap_31508 // ap_85658 // ap_19009 // ap_10445 // ap_84881 // ap_16140 // ap_16143 // ap_73075 // ap_89374 // ap_13725 // ap_77997 // ap_86852 // ap_18979 // ap_26518 // ap_25275 // ap_17404 // ap_16134 // ap_16130 // ap_90922 // a…
GO:0016758	F	transferase activity, transferring hexosyl groups	6	126	439	43317	0.0022	0.093	// ap_86459 // ap_2740 // ap_8387 // ap_18405 // ap_15570 // ap_78852	// ap_81588 // ap_26992 // ap_85235 // ap_73208 // ap_16857 // ap_68034 // ap_71807 // ap_36703 // ap_35105 // ap_11940 // ap_27378 // ap_6686 // ap_8823 // ap_6293 // ap_67439 // ap_13640 // ap_73950 // ap_74695 // ap_9414 // ap_29674 // ap_39533 // ap_77990 // ap_20818 // ap_12962 // ap_3810 // ap_54176 // ap_88459 // ap_44898 // ap_79836 // ap_73313 // ap_55725 // ap_10169 // ap_8173 // ap_736…
GO:0016757	F	transferase activity, transferring glycosyl groups	9	126	1041	43317	0.0047	0.16	// ap_88208 // ap_86459 // ap_15570 // ap_76368 // ap_8387 // ap_18405 // ap_16687 // ap_2740 // ap_78852	// ap_31437 // ap_81588 // ap_26992 // ap_85235 // ap_41041 // ap_5813 // ap_19173 // ap_22709 // ap_82547 // ap_16038 // ap_54491 // ap_11347 // ap_16857 // ap_29210 // ap_68034 // ap_90322 // ap_71807 // ap_93209 // ap_6442 // ap_36703 // ap_35105 // ap_22371 // ap_70717 // ap_27271 // ap_79301 // ap_66598 // ap_6686 // ap_3044 // ap_6683 // ap_9023 // ap_30857 // ap_85711 // ap_88171 // ap_136…
GO:0030246	F	carbohydrate binding	5	126	451	43317	0.012	0.35	// ap_83292 // ap_80109 // ap_32927 // ap_8387 // ap_32804	// ap_886 // ap_41041 // ap_83809 // ap_2960 // ap_85938 // ap_18814 // ap_21686 // ap_67822 // ap_48443 // ap_10445 // ap_17329 // ap_90645 // ap_87219 // ap_20794 // ap_39537 // ap_33905 // ap_20792 // ap_92860 // ap_57996 // ap_24840 // ap_6066 // ap_85017 // ap_90855 // ap_90856 // ap_20228 // ap_90859 // ap_90588 // ap_19950 // ap_9244 // ap_82995 // ap_80983 // ap_50494 // ap_13262 // ap_89…
GO:0004553	F	hydrolase activity, hydrolyzing O-glycosyl compounds	6	126	696	43317	0.019	0.44	// ap_2740 // ap_21337 // ap_8387 // ap_10285 // ap_15570 // ap_7630	// ap_91120 // ap_38782 // ap_93209 // ap_88309 // ap_2567 // ap_77170 // ap_25309 // ap_5502 // ap_24375 // ap_91141 // ap_17282 // ap_38783 // ap_6442 // ap_8558 // ap_35105 // ap_70714 // ap_9775 // ap_27378 // ap_8827 // ap_84031 // ap_6686 // ap_8823 // ap_4391 // ap_6831 // ap_6520 // ap_6837 // ap_80914 // ap_24084 // ap_16142 // ap_79683 // ap_70790 // ap_73950 // ap_87219 // ap_20794 // …
GO:0032559	F	adenyl ribonucleotide binding	20	126	3968	43317	0.02	0.44	// ap_15037 // ap_87687 // ap_83299 // ap_9664 // ap_84161 // ap_78949 // ap_83292 // ap_76368 // ap_92943 // ap_9295 // ap_82226 // ap_85298 // ap_27078 // ap_49335 // ap_10484 // ap_85908 // ap_14760 // ap_32927 // ap_31336 // ap_57871	// ap_19175 // ap_22703 // ap_88706 // ap_15686 // ap_47610 // ap_15685 // ap_89654 // ap_4551 // ap_77176 // ap_77170 // ap_28774 // ap_87561 // ap_12045 // ap_34959 // ap_6592 // ap_91149 // ap_11342 // ap_37554 // ap_15047 // ap_72290 // ap_43423 // ap_7904 // ap_85938 // ap_14534 // ap_16538 // ap_91383 // ap_76288 // ap_91380 // ap_91387 // ap_79267 // ap_79069 // ap_16921 // ap_7341 // ap_6…
GO:0030554	F	adenyl nucleotide binding	20	126	3984	43317	0.021	0.44	// ap_15037 // ap_87687 // ap_83299 // ap_9664 // ap_84161 // ap_78949 // ap_83292 // ap_76368 // ap_92943 // ap_9295 // ap_82226 // ap_85298 // ap_27078 // ap_49335 // ap_10484 // ap_85908 // ap_14760 // ap_32927 // ap_31336 // ap_57871	// ap_19175 // ap_22703 // ap_88706 // ap_15686 // ap_47610 // ap_15685 // ap_89654 // ap_4551 // ap_77176 // ap_77170 // ap_28774 // ap_87561 // ap_12045 // ap_34959 // ap_6592 // ap_91149 // ap_11342 // ap_37554 // ap_15047 // ap_72290 // ap_43423 // ap_7904 // ap_85938 // ap_14534 // ap_16538 // ap_91383 // ap_76288 // ap_91380 // ap_91387 // ap_79267 // ap_79069 // ap_16921 // ap_7341 // ap_6…
GO:0097367	F	carbohydrate derivative binding	21	126	4753	43317	0.055	0.67	// ap_15037 // ap_87687 // ap_83299 // ap_9664 // ap_84161 // ap_78949 // ap_83292 // ap_76368 // ap_92943 // ap_9295 // ap_82226 // ap_85298 // ap_27078 // ap_49335 // ap_10484 // ap_85908 // ap_14760 // ap_32927 // ap_31336 // ap_57871 // ap_16348	// ap_19175 // ap_22703 // ap_88706 // ap_15686 // ap_47610 // ap_15685 // ap_89654 // ap_4551 // ap_77176 // ap_29354 // ap_77170 // ap_28774 // ap_87561 // ap_12045 // ap_34959 // ap_6592 // ap_91149 // ap_11342 // ap_37554 // ap_15047 // ap_72290 // ap_44346 // ap_48298 // ap_43423 // ap_7904 // ap_85938 // ap_14534 // ap_16538 // ap_91383 // ap_76288 // ap_91380 // ap_91387 // ap_79267 // ap_…
GO:0032549	F	ribonucleoside binding	20	126	4508	43317	0.057	0.67	// ap_15037 // ap_87687 // ap_83299 // ap_9664 // ap_84161 // ap_78949 // ap_83292 // ap_76368 // ap_92943 // ap_9295 // ap_82226 // ap_85298 // ap_27078 // ap_49335 // ap_10484 // ap_85908 // ap_14760 // ap_32927 // ap_31336 // ap_16348	// ap_19175 // ap_22703 // ap_88706 // ap_15686 // ap_47610 // ap_15685 // ap_89654 // ap_4551 // ap_77176 // ap_29354 // ap_77170 // ap_28774 // ap_87561 // ap_12045 // ap_34959 // ap_6592 // ap_91149 // ap_11342 // ap_37554 // ap_15047 // ap_72290 // ap_44346 // ap_48298 // ap_43423 // ap_7904 // ap_85938 // ap_14534 // ap_16538 // ap_91383 // ap_76288 // ap_91380 // ap_91387 // ap_79267 // ap_…
GO:0017076	F	purine nucleotide binding	21	126	4613	43317	0.043	0.67	// ap_15037 // ap_87687 // ap_83299 // ap_9664 // ap_84161 // ap_78949 // ap_83292 // ap_76368 // ap_92943 // ap_9295 // ap_82226 // ap_85298 // ap_27078 // ap_49335 // ap_10484 // ap_85908 // ap_14760 // ap_32927 // ap_31336 // ap_57871 // ap_16348	// ap_19175 // ap_22703 // ap_88706 // ap_15686 // ap_47610 // ap_15685 // ap_89654 // ap_4551 // ap_77176 // ap_29354 // ap_77170 // ap_28774 // ap_87561 // ap_12045 // ap_34959 // ap_6592 // ap_91149 // ap_11342 // ap_37554 // ap_15047 // ap_72290 // ap_44346 // ap_48298 // ap_43423 // ap_7904 // ap_85938 // ap_14534 // ap_16538 // ap_91383 // ap_76288 // ap_91380 // ap_91387 // ap_79267 // ap_…
GO:0032555	F	purine ribonucleotide binding	21	126	4593	43317	0.042	0.67	// ap_15037 // ap_87687 // ap_83299 // ap_9664 // ap_84161 // ap_78949 // ap_83292 // ap_76368 // ap_92943 // ap_9295 // ap_82226 // ap_85298 // ap_27078 // ap_49335 // ap_10484 // ap_85908 // ap_14760 // ap_32927 // ap_31336 // ap_57871 // ap_16348	// ap_19175 // ap_22703 // ap_88706 // ap_15686 // ap_47610 // ap_15685 // ap_89654 // ap_4551 // ap_77176 // ap_29354 // ap_77170 // ap_28774 // ap_87561 // ap_12045 // ap_34959 // ap_6592 // ap_91149 // ap_11342 // ap_37554 // ap_15047 // ap_72290 // ap_44346 // ap_48298 // ap_43423 // ap_7904 // ap_85938 // ap_14534 // ap_16538 // ap_91383 // ap_76288 // ap_91380 // ap_91387 // ap_79267 // ap_…
GO:0032553	F	ribonucleotide binding	21	126	4701	43317	0.05	0.67	// ap_15037 // ap_87687 // ap_83299 // ap_9664 // ap_84161 // ap_78949 // ap_83292 // ap_76368 // ap_92943 // ap_9295 // ap_82226 // ap_85298 // ap_27078 // ap_49335 // ap_10484 // ap_85908 // ap_14760 // ap_32927 // ap_31336 // ap_57871 // ap_16348	// ap_19175 // ap_22703 // ap_88706 // ap_15686 // ap_47610 // ap_15685 // ap_89654 // ap_4551 // ap_77176 // ap_29354 // ap_77170 // ap_28774 // ap_87561 // ap_12045 // ap_34959 // ap_6592 // ap_91149 // ap_11342 // ap_37554 // ap_15047 // ap_72290 // ap_44346 // ap_48298 // ap_43423 // ap_7904 // ap_85938 // ap_14534 // ap_16538 // ap_91383 // ap_76288 // ap_91380 // ap_91387 // ap_79267 // ap_…
GO:0001883	F	purine nucleoside binding	20	126	4499	43317	0.057	0.67	// ap_15037 // ap_87687 // ap_83299 // ap_9664 // ap_84161 // ap_78949 // ap_83292 // ap_76368 // ap_92943 // ap_9295 // ap_82226 // ap_85298 // ap_27078 // ap_49335 // ap_10484 // ap_85908 // ap_14760 // ap_32927 // ap_31336 // ap_16348	// ap_19175 // ap_22703 // ap_88706 // ap_15686 // ap_47610 // ap_15685 // ap_89654 // ap_4551 // ap_77176 // ap_29354 // ap_77170 // ap_28774 // ap_87561 // ap_12045 // ap_34959 // ap_6592 // ap_91149 // ap_11342 // ap_37554 // ap_15047 // ap_72290 // ap_44346 // ap_48298 // ap_43423 // ap_7904 // ap_85938 // ap_14534 // ap_16538 // ap_91383 // ap_76288 // ap_91380 // ap_91387 // ap_79267 // ap_…
GO:0001882	F	nucleoside binding	20	126	4508	43317	0.057	0.67	// ap_15037 // ap_87687 // ap_83299 // ap_9664 // ap_84161 // ap_78949 // ap_83292 // ap_76368 // ap_92943 // ap_9295 // ap_82226 // ap_85298 // ap_27078 // ap_49335 // ap_10484 // ap_85908 // ap_14760 // ap_32927 // ap_31336 // ap_16348	// ap_19175 // ap_22703 // ap_88706 // ap_15686 // ap_47610 // ap_15685 // ap_89654 // ap_4551 // ap_77176 // ap_29354 // ap_77170 // ap_28774 // ap_87561 // ap_12045 // ap_34959 // ap_6592 // ap_91149 // ap_11342 // ap_37554 // ap_15047 // ap_72290 // ap_44346 // ap_48298 // ap_43423 // ap_7904 // ap_85938 // ap_14534 // ap_16538 // ap_91383 // ap_76288 // ap_91380 // ap_91387 // ap_79267 // ap_…
GO:0032550	F	purine ribonucleoside binding	20	126	4499	43317	0.057	0.67	// ap_15037 // ap_87687 // ap_83299 // ap_9664 // ap_84161 // ap_78949 // ap_83292 // ap_76368 // ap_92943 // ap_9295 // ap_82226 // ap_85298 // ap_27078 // ap_49335 // ap_10484 // ap_85908 // ap_14760 // ap_32927 // ap_31336 // ap_16348	// ap_19175 // ap_22703 // ap_88706 // ap_15686 // ap_47610 // ap_15685 // ap_89654 // ap_4551 // ap_77176 // ap_29354 // ap_77170 // ap_28774 // ap_87561 // ap_12045 // ap_34959 // ap_6592 // ap_91149 // ap_11342 // ap_37554 // ap_15047 // ap_72290 // ap_44346 // ap_48298 // ap_43423 // ap_7904 // ap_85938 // ap_14534 // ap_16538 // ap_91383 // ap_76288 // ap_91380 // ap_91387 // ap_79267 // ap_…
GO:0016740	F	transferase activity	36	126	9031	43317	0.061	0.67	// ap_12277 // ap_83292 // ap_76368 // ap_90775 // ap_92859 // ap_90651 // ap_78852 // ap_88208 // ap_53035 // ap_87549 // ap_6933 // ap_18405 // ap_16687 // ap_82074 // ap_24242 // ap_34496 // ap_86459 // ap_2740 // ap_70411 // ap_12440 // ap_8387 // ap_82226 // ap_25763 // ap_10484 // ap_13212 // ap_91455 // ap_12716 // ap_14760 // ap_15570 // ap_11115 // ap_13068 // ap_90904 // ap_90905 // ap_…	// ap_19175 // ap_19172 // ap_19173 // ap_11347 // ap_42914 // ap_11342 // ap_1764 // ap_50365 // ap_32751 // ap_22419 // ap_22418 // ap_85443 // ap_81316 // ap_22411 // ap_85444 // ap_94263 // ap_73074 // ap_63878 // ap_643 // ap_640 // ap_20812 // ap_66358 // ap_20818 // ap_34959 // ap_12809 // ap_12808 // ap_77488 // ap_85620 // ap_88908 // ap_88459 // ap_78288 // ap_73254 // ap_73257 // ap_73…
GO:0016301	F	kinase activity	13	126	2720	43317	0.068	0.71	// ap_53035 // ap_70411 // ap_83292 // ap_12440 // ap_76368 // ap_87549 // ap_90775 // ap_25763 // ap_10484 // ap_13212 // ap_90904 // ap_90651 // ap_90920	// ap_22703 // ap_88706 // ap_15868 // ap_24277 // ap_15862 // ap_88707 // ap_29603 // ap_44439 // ap_11342 // ap_15047 // ap_44346 // ap_43423 // ap_63776 // ap_85938 // ap_91380 // ap_50692 // ap_82545 // ap_7341 // ap_85443 // ap_85107 // ap_85444 // ap_63279 // ap_12838 // ap_12419 // ap_77399 // ap_80733 // ap_73074 // ap_24272 // ap_56697 // ap_9418 // ap_3909 // ap_38652 // ap_89275 // ap_…
GO:0036094	F	small molecule binding	26	126	6430	43317	0.082	0.81	// ap_83299 // ap_83292 // ap_76368 // ap_85298 // ap_49335 // ap_32927 // ap_87687 // ap_16348 // ap_87549 // ap_6933 // ap_78949 // ap_15037 // ap_82226 // ap_25763 // ap_10484 // ap_91742 // ap_14760 // ap_92943 // ap_84161 // ap_9664 // ap_27078 // ap_9295 // ap_90904 // ap_85908 // ap_31336 // ap_57871	// ap_19175 // ap_3692 // ap_1761 // ap_11342 // ap_76288 // ap_27421 // ap_81316 // ap_22410 // ap_85447 // ap_88678 // ap_94263 // ap_73075 // ap_88674 // ap_82538 // ap_82532 // ap_20810 // ap_86852 // ap_48049 // ap_85628 // ap_43237 // ap_77482 // ap_85622 // ap_78939 // ap_73254 // ap_1189 // ap_73252 // ap_52063 // ap_69103 // ap_66620 // ap_52064 // ap_461 // ap_464 // ap_59724 // ap_4 //…
GO:0008168	F	methyltransferase activity	5	126	795	43317	0.089	0.84	// ap_24242 // ap_5633 // ap_76368 // ap_12277 // ap_12716	// ap_13006 // ap_18489 // ap_93209 // ap_15722 // ap_77170 // ap_6841 // ap_76771 // ap_52568 // ap_79458 // ap_14106 // ap_79454 // ap_91636 // ap_6442 // ap_8948 // ap_94514 // ap_76935 // ap_81107 // ap_22418 // ap_6299 // ap_79061 // ap_4019 // ap_30856 // ap_19773 // ap_10412 // ap_72681 // ap_10449 // ap_79683 // ap_84257 // ap_70790 // ap_85656 // ap_70820 // ap_64320 // ap_17441 // ap_60…
GO:0016741	F	transferase activity, transferring one-carbon groups	5	126	822	43317	0.099	0.9	// ap_24242 // ap_5633 // ap_76368 // ap_12277 // ap_12716	// ap_13006 // ap_18489 // ap_93209 // ap_15722 // ap_77170 // ap_6841 // ap_76771 // ap_42914 // ap_79458 // ap_14106 // ap_79454 // ap_91636 // ap_6442 // ap_8948 // ap_94514 // ap_76935 // ap_81107 // ap_22418 // ap_6299 // ap_79061 // ap_4019 // ap_30856 // ap_19773 // ap_10412 // ap_72681 // ap_10449 // ap_56064 // ap_84257 // ap_70790 // ap_85656 // ap_70820 // ap_64320 // ap_17441 // ap_60…
GO:0000166	F	nucleotide binding	24	126	6256	43317	0.13	1	// ap_83299 // ap_83292 // ap_76368 // ap_85298 // ap_49335 // ap_32927 // ap_87687 // ap_16348 // ap_6933 // ap_78949 // ap_15037 // ap_82226 // ap_25763 // ap_10484 // ap_91742 // ap_14760 // ap_92943 // ap_84161 // ap_9664 // ap_27078 // ap_9295 // ap_85908 // ap_31336 // ap_57871	// ap_19175 // ap_3692 // ap_1761 // ap_11342 // ap_76288 // ap_27421 // ap_81316 // ap_22410 // ap_85447 // ap_88678 // ap_94263 // ap_73075 // ap_88674 // ap_82538 // ap_82532 // ap_20810 // ap_86852 // ap_48049 // ap_85628 // ap_43237 // ap_77482 // ap_85622 // ap_78939 // ap_73254 // ap_1189 // ap_73252 // ap_52063 // ap_69103 // ap_66620 // ap_52064 // ap_461 // ap_464 // ap_59724 // ap_4 //…
GO:0016818	F	hydrolase activity, acting on acid anhydrides, in phosphorus-containing anhydrides	6	126	1726	43317	0.39	1	// ap_87687 // ap_9664 // ap_76368 // ap_5933 // ap_91742 // ap_16348	// ap_7907 // ap_77176 // ap_29354 // ap_77170 // ap_37554 // ap_91147 // ap_9778 // ap_14534 // ap_24279 // ap_91387 // ap_6528 // ap_63270 // ap_6524 // ap_29516 // ap_73815 // ap_95643 // ap_66026 // ap_19001 // ap_63054 // ap_12244 // ap_63053 // ap_23613 // ap_38650 // ap_12481 // ap_89271 // ap_50964 // ap_20810 // ap_81257 // ap_24273 // ap_14624 // ap_1360 // ap_57833 // ap_57832 // ap_20…
GO:0016817	F	hydrolase activity, acting on acid anhydrides	6	126	1730	43317	0.4	1	// ap_87687 // ap_9664 // ap_76368 // ap_5933 // ap_91742 // ap_16348	// ap_7907 // ap_77176 // ap_29354 // ap_77170 // ap_37554 // ap_91147 // ap_9778 // ap_14534 // ap_24279 // ap_91387 // ap_6528 // ap_63270 // ap_6524 // ap_29516 // ap_73815 // ap_95643 // ap_66026 // ap_26792 // ap_19001 // ap_63054 // ap_12244 // ap_63053 // ap_23613 // ap_38650 // ap_12481 // ap_89271 // ap_50964 // ap_20810 // ap_81257 // ap_24273 // ap_14624 // ap_1360 // ap_57833 // ap_57…
GO:0005488	F	binding	63	126	21988	43317	0.57	1	// ap_7037 // ap_83299 // ap_16931 // ap_28438 // ap_83292 // ap_76368 // ap_22874 // ap_85298 // ap_49335 // ap_92859 // ap_421 // ap_34274 // ap_32804 // ap_6190 // ap_84858 // ap_1400 // ap_32927 // ap_23494 // ap_9295 // ap_16348 // ap_87549 // ap_53335 // ap_6933 // ap_2616 // ap_4271 // ap_8789 // ap_13068 // ap_2436 // ap_78949 // ap_31855 // ap_15037 // ap_74689 // ap_4072 // ap_6855 // a…	// ap_19175 // ap_19177 // ap_19171 // ap_19172 // ap_19179 // ap_11342 // ap_22419 // ap_22418 // ap_27423 // ap_27422 // ap_22417 // ap_22411 // ap_27426 // ap_22413 // ap_22412 // ap_73070 // ap_73075 // ap_73074 // ap_73076 // ap_29771 // ap_29775 // ap_29778 // ap_20812 // ap_20810 // ap_66620 // ap_461 // ap_466 // ap_467 // ap_464 // ap_465 // ap_45621 // ap_30251 // ap_23435 // ap_34143 /…
GO:0003676	F	nucleic acid binding	12	126	8141	43317	1	1	// ap_31855 // ap_1400 // ap_83299 // ap_16931 // ap_28438 // ap_5858 // ap_76368 // ap_87687 // ap_11115 // ap_85908 // ap_5633 // ap_9664	// ap_77907 // ap_19177 // ap_19171 // ap_19172 // ap_19179 // ap_38237 // ap_1764 // ap_29195 // ap_76284 // ap_76286 // ap_22148 // ap_22418 // ap_15867 // ap_85441 // ap_22417 // ap_85442 // ap_22411 // ap_27426 // ap_22413 // ap_94263 // ap_94262 // ap_30339 // ap_30338 // ap_82530 // ap_29778 // ap_644 // ap_82535 // ap_20812 // ap_20362 // ap_36952 // ap_77486 // ap_12802 // ap_12804 // ap_…
GO:0003677	F	DNA binding	10	126	2299	43317	0.15	1	// ap_31855 // ap_87687 // ap_83299 // ap_16931 // ap_28438 // ap_5858 // ap_76368 // ap_85908 // ap_5633 // ap_9664	// ap_19177 // ap_19171 // ap_882 // ap_15867 // ap_29355 // ap_77170 // ap_72453 // ap_15041 // ap_82627 // ap_1764 // ap_91144 // ap_44341 // ap_89659 // ap_2410 // ap_14534 // ap_30251 // ap_85930 // ap_57655 // ap_22148 // ap_57650 // ap_87111 // ap_79062 // ap_19775 // ap_6836 // ap_84358 // ap_63058 // ap_28174 // ap_51764 // ap_19004 // ap_56696 // ap_648 // ap_12485 // ap_9416 // ap_12481…
GO:1901363	F	heterocyclic compound binding	35	126	14508	43317	0.86	1	// ap_83299 // ap_16931 // ap_28438 // ap_83292 // ap_76368 // ap_22874 // ap_85298 // ap_49335 // ap_11115 // ap_32927 // ap_6190 // ap_1400 // ap_16348 // ap_6933 // ap_31855 // ap_15037 // ap_6855 // ap_87687 // ap_82226 // ap_25763 // ap_10484 // ap_91742 // ap_14760 // ap_78949 // ap_27078 // ap_5858 // ap_9664 // ap_92943 // ap_84161 // ap_9295 // ap_13068 // ap_85908 // ap_5633 // ap_31336…	// ap_19175 // ap_77907 // ap_19177 // ap_3692 // ap_19171 // ap_19172 // ap_19179 // ap_38237 // ap_1761 // ap_11342 // ap_1764 // ap_29195 // ap_47597 // ap_76284 // ap_76286 // ap_76288 // ap_20260 // ap_22148 // ap_22418 // ap_15867 // ap_85441 // ap_22417 // ap_85442 // ap_22411 // ap_27426 // ap_22413 // ap_88678 // ap_94263 // ap_94262 // ap_73075 // ap_88674 // ap_15863 // ap_82538 // ap_…
GO:0005524	F	ATP binding	12	126	3434	43317	0.31	1	// ap_15037 // ap_87687 // ap_9664 // ap_83292 // ap_76368 // ap_9295 // ap_82226 // ap_78949 // ap_49335 // ap_10484 // ap_14760 // ap_31336	// ap_19175 // ap_22703 // ap_88706 // ap_15686 // ap_47610 // ap_15685 // ap_4551 // ap_77176 // ap_77170 // ap_28774 // ap_12045 // ap_34959 // ap_6592 // ap_91149 // ap_11342 // ap_37554 // ap_15047 // ap_72290 // ap_43423 // ap_7904 // ap_85938 // ap_14534 // ap_50696 // ap_41709 // ap_91380 // ap_91387 // ap_79267 // ap_79069 // ap_16921 // ap_7341 // ap_6524 // ap_27421 // ap_47592 // ap_22…
GO:0016787	F	hydrolase activity	27	126	7505	43317	0.18	1	// ap_83299 // ap_86135 // ap_21337 // ap_76368 // ap_16771 // ap_11115 // ap_32927 // ap_9381 // ap_87687 // ap_10285 // ap_16348 // ap_90933 // ap_7630 // ap_83401 // ap_90970 // ap_2740 // ap_8387 // ap_18349 // ap_5933 // ap_91742 // ap_15570 // ap_92943 // ap_27078 // ap_9664 // ap_64196 // ap_85908 // ap_57871	// ap_19174 // ap_19172 // ap_1765 // ap_1764 // ap_48298 // ap_30256 // ap_76288 // ap_18204 // ap_32751 // ap_51189 // ap_27426 // ap_21148 // ap_94262 // ap_73075 // ap_94264 // ap_82539 // ap_82532 // ap_20812 // ap_20810 // ap_86852 // ap_48044 // ap_20362 // ap_20819 // ap_48049 // ap_85624 // ap_12806 // ap_33485 // ap_78286 // ap_88907 // ap_73253 // ap_73252 // ap_469 // ap_66620 // ap_1…
GO:0043169	F	cation binding	17	126	7391	43317	0.85	1	// ap_18722 // ap_9664 // ap_4072 // ap_2616 // ap_6855 // ap_76368 // ap_22874 // ap_53335 // ap_2761 // ap_91628 // ap_13556 // ap_11115 // ap_4271 // ap_74689 // ap_421 // ap_7037 // ap_6190	// ap_19175 // ap_19179 // ap_1764 // ap_29193 // ap_76284 // ap_22418 // ap_27423 // ap_85442 // ap_22411 // ap_85444 // ap_22145 // ap_85446 // ap_94263 // ap_73070 // ap_73076 // ap_29771 // ap_29775 // ap_648 // ap_646 // ap_644 // ap_642 // ap_30332 // ap_36959 // ap_20362 // ap_31156 // ap_85624 // ap_77486 // ap_85622 // ap_73259 // ap_78934 // ap_73256 // ap_88907 // ap_73253 // ap_66330 …
GO:0003824	F	catalytic activity	76	126	22210	43317	0.15	1	// ap_421 // ap_83299 // ap_12277 // ap_21337 // ap_83292 // ap_76368 // ap_22874 // ap_90775 // ap_86459 // ap_11115 // ap_92859 // ap_7077 // ap_90651 // ap_86135 // ap_32927 // ap_9381 // ap_6190 // ap_84858 // ap_88208 // ap_87687 // ap_10285 // ap_78852 // ap_16348 // ap_87549 // ap_18405 // ap_24684 // ap_6933 // ap_18672 // ap_16687 // ap_87279 // ap_12440 // ap_13068 // ap_90933 // ap_820…	// ap_19174 // ap_19175 // ap_19172 // ap_19173 // ap_11347 // ap_11342 // ap_50368 // ap_50365 // ap_22419 // ap_22418 // ap_22411 // ap_27426 // ap_21148 // ap_73070 // ap_73075 // ap_73074 // ap_73076 // ap_29775 // ap_20812 // ap_20810 // ap_20817 // ap_20816 // ap_20819 // ap_20818 // ap_66626 // ap_468 // ap_469 // ap_66620 // ap_462 // ap_463 // ap_461 // ap_464 // ap_465 // ap_23435 // ap…
GO:0016773	F	phosphotransferase activity, alcohol group as acceptor	8	126	1929	43317	0.21	1	// ap_83292 // ap_76368 // ap_90775 // ap_25763 // ap_10484 // ap_13212 // ap_90651 // ap_90920	// ap_22703 // ap_88706 // ap_15868 // ap_34959 // ap_11342 // ap_15047 // ap_43423 // ap_63776 // ap_85938 // ap_91380 // ap_50692 // ap_82545 // ap_7341 // ap_85443 // ap_85107 // ap_85444 // ap_63279 // ap_28175 // ap_73074 // ap_9418 // ap_40419 // ap_38652 // ap_89275 // ap_91032 // ap_91035 // ap_52848 // ap_52063 // ap_23722 // ap_17672 // ap_90843 // ap_461 // ap_464 // ap_10370 // ap_405…
GO:0097159	F	organic cyclic compound binding	35	126	14525	43317	0.86	1	// ap_83299 // ap_16931 // ap_28438 // ap_83292 // ap_76368 // ap_22874 // ap_85298 // ap_49335 // ap_11115 // ap_32927 // ap_6190 // ap_1400 // ap_16348 // ap_6933 // ap_31855 // ap_15037 // ap_6855 // ap_87687 // ap_82226 // ap_25763 // ap_10484 // ap_91742 // ap_14760 // ap_78949 // ap_27078 // ap_5858 // ap_9664 // ap_92943 // ap_84161 // ap_9295 // ap_13068 // ap_85908 // ap_5633 // ap_31336…	// ap_19175 // ap_77907 // ap_19177 // ap_3692 // ap_19171 // ap_19172 // ap_19179 // ap_38237 // ap_1761 // ap_11342 // ap_1764 // ap_29195 // ap_47597 // ap_76284 // ap_76286 // ap_76288 // ap_20260 // ap_22148 // ap_22418 // ap_15867 // ap_85441 // ap_22417 // ap_85442 // ap_22411 // ap_27426 // ap_22413 // ap_88678 // ap_94263 // ap_94262 // ap_73075 // ap_88674 // ap_15863 // ap_82538 // ap_…
GO:0035639	F	purine ribonucleoside triphosphate binding	13	126	4051	43317	0.41	1	// ap_15037 // ap_87687 // ap_9664 // ap_83292 // ap_76368 // ap_9295 // ap_82226 // ap_78949 // ap_49335 // ap_10484 // ap_14760 // ap_31336 // ap_16348	// ap_19175 // ap_22703 // ap_88706 // ap_15686 // ap_47610 // ap_15685 // ap_4551 // ap_77176 // ap_29354 // ap_77170 // ap_28774 // ap_12045 // ap_34959 // ap_6592 // ap_91149 // ap_11342 // ap_37554 // ap_15047 // ap_72290 // ap_44346 // ap_48298 // ap_43423 // ap_7904 // ap_85938 // ap_14534 // ap_50696 // ap_41709 // ap_91380 // ap_91387 // ap_79267 // ap_79069 // ap_16921 // ap_6528 // ap_7…
GO:0008233	F	peptidase activity	5	126	1476	43317	0.43	1	// ap_76368 // ap_90970 // ap_90933 // ap_83401 // ap_86135	// ap_736 // ap_77170 // ap_55479 // ap_43428 // ap_37554 // ap_89092 // ap_91634 // ap_9778 // ap_14539 // ap_81314 // ap_19776 // ap_6830 // ap_27426 // ap_95642 // ap_95643 // ap_63059 // ap_12244 // ap_63051 // ap_82539 // ap_34162 // ap_43510 // ap_21548 // ap_14628 // ap_34315 // ap_48044 // ap_14623 // ap_14625 // ap_63475 // ap_58037 // ap_57830 // ap_78286 // ap_88907 // ap_28007 // ap_1…
GO:0043167	F	ion binding	22	126	8060	43317	0.64	1	// ap_84858 // ap_2616 // ap_76368 // ap_22874 // ap_11115 // ap_421 // ap_6190 // ap_53335 // ap_4271 // ap_4072 // ap_6855 // ap_2761 // ap_91628 // ap_13556 // ap_91455 // ap_7037 // ap_18722 // ap_9664 // ap_22265 // ap_6696 // ap_74689 // ap_57871	// ap_19175 // ap_19179 // ap_42914 // ap_1764 // ap_29193 // ap_76284 // ap_22418 // ap_27423 // ap_85442 // ap_22411 // ap_85444 // ap_22145 // ap_85446 // ap_94263 // ap_73070 // ap_73076 // ap_29771 // ap_29775 // ap_648 // ap_646 // ap_644 // ap_642 // ap_30332 // ap_34433 // ap_36959 // ap_20362 // ap_31156 // ap_85624 // ap_77486 // ap_85622 // ap_45629 // ap_73259 // ap_78934 // ap_73256 …
GO:0016491	F	oxidoreductase activity	17	126	4454	43317	0.18	1	// ap_92867 // ap_18722 // ap_2830 // ap_4072 // ap_64196 // ap_6855 // ap_76368 // ap_22874 // ap_16348 // ap_24684 // ap_91628 // ap_87279 // ap_421 // ap_72669 // ap_25438 // ap_6190 // ap_84858	// ap_15682 // ap_28776 // ap_7904 // ap_29359 // ap_29605 // ap_34648 // ap_28778 // ap_33508 // ap_76770 // ap_89098 // ap_89972 // ap_70362 // ap_44345 // ap_55470 // ap_55473 // ap_50365 // ap_61059 // ap_29190 // ap_91635 // ap_83714 // ap_26396 // ap_26393 // ap_94282 // ap_17552 // ap_87555 // ap_7346 // ap_21763 // ap_81675 // ap_85441 // ap_7078 // ap_6837 // ap_22145 // ap_6291 // ap_66…
GO:0046872	F	metal ion binding	17	126	7347	43317	0.84	1	// ap_18722 // ap_9664 // ap_4072 // ap_2616 // ap_6855 // ap_76368 // ap_22874 // ap_53335 // ap_2761 // ap_91628 // ap_13556 // ap_11115 // ap_4271 // ap_74689 // ap_421 // ap_7037 // ap_6190	// ap_19175 // ap_19179 // ap_1764 // ap_29193 // ap_76284 // ap_22418 // ap_27423 // ap_85442 // ap_22411 // ap_85444 // ap_22145 // ap_85446 // ap_94263 // ap_73070 // ap_73076 // ap_29771 // ap_29775 // ap_648 // ap_646 // ap_644 // ap_642 // ap_30332 // ap_36959 // ap_20362 // ap_31156 // ap_77486 // ap_85622 // ap_73259 // ap_78934 // ap_73256 // ap_88907 // ap_73253 // ap_66330 // ap_69100 …
GO:0005515	F	protein binding	9	126	2893	43317	0.47	1	// ap_87687 // ap_16931 // ap_23494 // ap_76368 // ap_18286 // ap_5933 // ap_49335 // ap_15152 // ap_8789	// ap_2445 // ap_19171 // ap_15867 // ap_29355 // ap_15689 // ap_888 // ap_28329 // ap_63770 // ap_91149 // ap_91148 // ap_91147 // ap_43426 // ap_12731 // ap_29193 // ap_44434 // ap_2410 // ap_8024 // ap_15557 // ap_14532 // ap_94282 // ap_91380 // ap_75957 // ap_57655 // ap_57654 // ap_81317 // ap_57650 // ap_79062 // ap_19775 // ap_6837 // ap_22412 // ap_88878 // ap_48443 // ap_63058 // ap_731…
GO:0016772	F	transferase activity, transferring phosphorus-containing groups	15	126	4260	43317	0.28	1	// ap_53035 // ap_70411 // ap_83292 // ap_12440 // ap_76368 // ap_87549 // ap_90775 // ap_6933 // ap_25763 // ap_11115 // ap_13212 // ap_90904 // ap_90651 // ap_10484 // ap_90920	// ap_22703 // ap_88706 // ap_88876 // ap_19172 // ap_63804 // ap_24277 // ap_77170 // ap_88707 // ap_29603 // ap_1763 // ap_44439 // ap_11342 // ap_15047 // ap_83712 // ap_50365 // ap_43423 // ap_63776 // ap_85938 // ap_32101 // ap_12414 // ap_38581 // ap_91380 // ap_50692 // ap_85934 // ap_82545 // ap_22419 // ap_7341 // ap_82232 // ap_19776 // ap_85443 // ap_85107 // ap_22411 // ap_85444 // ap…
GO:0016462	F	pyrophosphatase activity	6	126	1714	43317	0.39	1	// ap_87687 // ap_9664 // ap_76368 // ap_5933 // ap_91742 // ap_16348	// ap_7907 // ap_77176 // ap_29354 // ap_77170 // ap_37554 // ap_91147 // ap_9778 // ap_14534 // ap_24279 // ap_91387 // ap_6528 // ap_63270 // ap_6524 // ap_29516 // ap_73815 // ap_95643 // ap_66026 // ap_19001 // ap_63054 // ap_12244 // ap_63053 // ap_23613 // ap_38650 // ap_12481 // ap_89271 // ap_50964 // ap_20810 // ap_81257 // ap_24273 // ap_14624 // ap_1360 // ap_57833 // ap_57832 // ap_20…
GO:1901265	F	nucleoside phosphate binding	24	126	6256	43317	0.13	1	// ap_83299 // ap_83292 // ap_76368 // ap_85298 // ap_49335 // ap_32927 // ap_87687 // ap_16348 // ap_6933 // ap_78949 // ap_15037 // ap_82226 // ap_25763 // ap_10484 // ap_91742 // ap_14760 // ap_92943 // ap_84161 // ap_9664 // ap_27078 // ap_9295 // ap_85908 // ap_31336 // ap_57871	// ap_19175 // ap_3692 // ap_1761 // ap_11342 // ap_76288 // ap_27421 // ap_81316 // ap_22410 // ap_85447 // ap_88678 // ap_94263 // ap_73075 // ap_88674 // ap_82538 // ap_82532 // ap_20810 // ap_86852 // ap_48049 // ap_85628 // ap_43237 // ap_77482 // ap_85622 // ap_78939 // ap_73254 // ap_1189 // ap_73252 // ap_52063 // ap_69103 // ap_66620 // ap_52064 // ap_461 // ap_464 // ap_59724 // ap_4 //…
GO:0004672	F	protein kinase activity	8	126	1669	43317	0.13	1	// ap_83292 // ap_76368 // ap_90775 // ap_25763 // ap_10484 // ap_13212 // ap_90651 // ap_90920	// ap_22703 // ap_88706 // ap_15868 // ap_34959 // ap_11342 // ap_15047 // ap_43423 // ap_63776 // ap_85938 // ap_91380 // ap_85443 // ap_85107 // ap_85444 // ap_63279 // ap_28175 // ap_73074 // ap_9418 // ap_40419 // ap_89275 // ap_91032 // ap_91035 // ap_73254 // ap_52063 // ap_23722 // ap_86797 // ap_461 // ap_464 // ap_10370 // ap_61834 // ap_21384 // ap_20038 // ap_5464 // ap_5466 // ap_266 …
GO:0017111	F	nucleoside-triphosphatase activity	6	126	1612	43317	0.34	1	// ap_87687 // ap_9664 // ap_76368 // ap_5933 // ap_91742 // ap_16348	// ap_7907 // ap_77176 // ap_29354 // ap_77170 // ap_37554 // ap_91147 // ap_9778 // ap_14534 // ap_24279 // ap_91387 // ap_6528 // ap_63270 // ap_6524 // ap_29516 // ap_73815 // ap_95643 // ap_66026 // ap_19001 // ap_63054 // ap_12244 // ap_63053 // ap_23613 // ap_38650 // ap_12481 // ap_89271 // ap_50964 // ap_20810 // ap_9218 // ap_24273 // ap_14624 // ap_1360 // ap_57833 // ap_57832 // ap_209…
GO:0005576	C	extracellular region	10	126	800	43317	0.0002	0.021	// ap_5641 // ap_15570 // ap_6855 // ap_76368 // ap_22874 // ap_8387 // ap_5817 // ap_2740 // ap_14984 // ap_2687	// ap_6591 // ap_19176 // ap_7902 // ap_93209 // ap_88309 // ap_19270 // ap_77170 // ap_73106 // ap_78014 // ap_16884 // ap_91634 // ap_6442 // ap_11948 // ap_35105 // ap_81662 // ap_6686 // ap_6526 // ap_58313 // ap_127 // ap_48443 // ap_88174 // ap_24084 // ap_2703 // ap_41134 // ap_20499 // ap_2498 // ap_3145 // ap_72171 // ap_51160 // ap_33905 // ap_77550 // ap_32029 // ap_53362 // ap_26301 /…
GO:0030312	C	external encapsulating structure	6	126	366	43317	0.0009	0.031	// ap_2740 // ap_6855 // ap_22874 // ap_8387 // ap_15570 // ap_2687	// ap_6591 // ap_35105 // ap_27378 // ap_6686 // ap_6520 // ap_127 // ap_66028 // ap_16142 // ap_60336 // ap_20499 // ap_19007 // ap_30339 // ap_77550 // ap_2401 // ap_4263 // ap_35039 // ap_11937 // ap_74518 // ap_87851 // ap_17149 // ap_9244 // ap_55726 // ap_13548 // ap_1262 // ap_7045 // ap_14960 // ap_32295 // ap_71571 // ap_86411 // ap_47731 // ap_76258 // ap_59668 // ap_8791 // ap_52922 //…
GO:0005618	C	cell wall	6	126	366	43317	0.0009	0.031	// ap_2740 // ap_6855 // ap_22874 // ap_8387 // ap_15570 // ap_2687	// ap_6591 // ap_35105 // ap_27378 // ap_6686 // ap_6520 // ap_127 // ap_66028 // ap_16142 // ap_60336 // ap_20499 // ap_19007 // ap_30339 // ap_77550 // ap_2401 // ap_4263 // ap_35039 // ap_11937 // ap_74518 // ap_87851 // ap_17149 // ap_9244 // ap_55726 // ap_13548 // ap_1262 // ap_7045 // ap_14960 // ap_32295 // ap_71571 // ap_86411 // ap_47731 // ap_76258 // ap_59668 // ap_8791 // ap_52922 //…
GO:0044425	C	membrane part	22	126	9711	43317	0.89	1	// ap_14891 // ap_83292 // ap_76368 // ap_90775 // ap_16348 // ap_24684 // ap_2616 // ap_4271 // ap_3628 // ap_86459 // ap_2740 // ap_4072 // ap_8387 // ap_73856 // ap_10484 // ap_2761 // ap_25438 // ap_80401 // ap_81271 // ap_5673 // ap_85908 // ap_6809	// ap_19171 // ap_19172 // ap_19178 // ap_11347 // ap_1767 // ap_1765 // ap_1764 // ap_50365 // ap_76287 // ap_22991 // ap_22418 // ap_22415 // ap_22145 // ap_85446 // ap_88678 // ap_94263 // ap_21145 // ap_73074 // ap_21141 // ap_82538 // ap_82539 // ap_29775 // ap_29776 // ap_10716 // ap_82535 // ap_20364 // ap_20367 // ap_20817 // ap_20816 // ap_20818 // ap_20368 // ap_12809 // ap_12801 // ap_…
GO:0031224	C	intrinsic component of membrane	21	126	9035	43317	0.86	1	// ap_5673 // ap_86459 // ap_3628 // ap_2740 // ap_14891 // ap_4072 // ap_80401 // ap_83292 // ap_76368 // ap_81271 // ap_90775 // ap_8387 // ap_24684 // ap_73856 // ap_2616 // ap_4271 // ap_25438 // ap_85908 // ap_10484 // ap_2761 // ap_6809	// ap_66541 // ap_19172 // ap_19178 // ap_11347 // ap_1767 // ap_1765 // ap_1764 // ap_50365 // ap_76287 // ap_22991 // ap_22418 // ap_22415 // ap_22145 // ap_88678 // ap_94263 // ap_21145 // ap_73074 // ap_21141 // ap_82538 // ap_82539 // ap_29775 // ap_29776 // ap_10716 // ap_20364 // ap_20367 // ap_20817 // ap_20816 // ap_20818 // ap_12809 // ap_12801 // ap_12800 // ap_77481 // ap_12807 // ap_…
GO:0016021	C	integral component of membrane	20	126	8968	43317	0.89	1	// ap_5673 // ap_86459 // ap_3628 // ap_2740 // ap_14891 // ap_4072 // ap_80401 // ap_83292 // ap_76368 // ap_81271 // ap_90775 // ap_8387 // ap_24684 // ap_73856 // ap_2616 // ap_4271 // ap_25438 // ap_85908 // ap_10484 // ap_2761	// ap_66541 // ap_19172 // ap_19178 // ap_11347 // ap_1767 // ap_1765 // ap_1764 // ap_50365 // ap_76287 // ap_22991 // ap_22418 // ap_22415 // ap_22145 // ap_88678 // ap_94263 // ap_21145 // ap_73074 // ap_21141 // ap_82538 // ap_82539 // ap_29775 // ap_29776 // ap_10716 // ap_20364 // ap_20367 // ap_20817 // ap_20816 // ap_20818 // ap_12809 // ap_12801 // ap_12800 // ap_77481 // ap_12807 // ap_…
GO:0016020	C	membrane	43	126	13922	43317	0.4	1	// ap_14891 // ap_83292 // ap_76368 // ap_90775 // ap_90651 // ap_4803 // ap_88208 // ap_53035 // ap_10194 // ap_31132 // ap_16348 // ap_87549 // ap_24684 // ap_2616 // ap_4271 // ap_12440 // ap_3628 // ap_2687 // ap_86459 // ap_2740 // ap_4072 // ap_6855 // ap_8387 // ap_73856 // ap_5933 // ap_10484 // ap_13212 // ap_91742 // ap_2761 // ap_5633 // ap_15570 // ap_25763 // ap_25438 // ap_80401 // …	// ap_19171 // ap_19172 // ap_19178 // ap_11347 // ap_42914 // ap_11344 // ap_29199 // ap_11342 // ap_1765 // ap_1764 // ap_50365 // ap_43238 // ap_30250 // ap_76287 // ap_22991 // ap_51184 // ap_22418 // ap_51182 // ap_27423 // ap_85443 // ap_22145 // ap_85446 // ap_88678 // ap_21148 // ap_94263 // ap_21145 // ap_21143 // ap_21141 // ap_82538 // ap_82539 // ap_13744 // ap_29775 // ap_30339 // ap…
GO:0005829	C	cytosol	7	126	2704	43317	0.67	1	// ap_1400 // ap_64196 // ap_4909 // ap_81623 // ap_22265 // ap_58880 // ap_14760	// ap_19175 // ap_15681 // ap_38789 // ap_82627 // ap_43426 // ap_72297 // ap_11348 // ap_14808 // ap_7343 // ap_7341 // ap_29511 // ap_15913 // ap_22417 // ap_27426 // ap_22413 // ap_7348 // ap_19008 // ap_21148 // ap_54924 // ap_58100 // ap_15267 // ap_56343 // ap_30339 // ap_30338 // ap_29778 // ap_38652 // ap_25279 // ap_21548 // ap_36959 // ap_71808 // ap_11924 // ap_54279 // ap_70490 // ap_…
GO:0043231	C	intracellular membrane-bounded organelle	24	126	13848	43317	0.99	1	// ap_31855 // ap_16931 // ap_12277 // ap_76368 // ap_49335 // ap_5673 // ap_6190 // ap_1400 // ap_16348 // ap_8789 // ap_24242 // ap_87687 // ap_82226 // ap_15152 // ap_91455 // ap_35442 // ap_25438 // ap_5858 // ap_9664 // ap_4909 // ap_72669 // ap_18286 // ap_66477 // ap_5633	// ap_19177 // ap_19171 // ap_19173 // ap_19179 // ap_11347 // ap_38237 // ap_29199 // ap_50365 // ap_30255 // ap_76285 // ap_76284 // ap_30252 // ap_30258 // ap_81314 // ap_51184 // ap_22148 // ap_66549 // ap_51182 // ap_27421 // ap_27426 // ap_85446 // ap_23791 // ap_88671 // ap_94262 // ap_21145 // ap_94266 // ap_73077 // ap_82539 // ap_93116 // ap_30339 // ap_82530 // ap_647 // ap_82532 // ap…
GO:0044424	C	intracellular part	36	126	18563	43317	0.99	1	// ap_31855 // ap_16931 // ap_12277 // ap_76368 // ap_49335 // ap_5673 // ap_78852 // ap_6190 // ap_1400 // ap_16348 // ap_81623 // ap_18405 // ap_8789 // ap_24242 // ap_87687 // ap_82226 // ap_5933 // ap_15152 // ap_91455 // ap_35442 // ap_14760 // ap_25438 // ap_2830 // ap_78949 // ap_64196 // ap_5858 // ap_9664 // ap_4909 // ap_72669 // ap_18286 // ap_22265 // ap_6696 // ap_58880 // ap_66477 /…	// ap_19175 // ap_77907 // ap_19177 // ap_19171 // ap_19173 // ap_19179 // ap_11347 // ap_38237 // ap_89219 // ap_29199 // ap_18948 // ap_1764 // ap_29195 // ap_50365 // ap_29193 // ap_11348 // ap_30255 // ap_76285 // ap_76284 // ap_30252 // ap_30258 // ap_81314 // ap_51184 // ap_20260 // ap_22148 // ap_51181 // ap_66549 // ap_51182 // ap_22417 // ap_81316 // ap_27426 // ap_22413 // ap_22412 // a…
GO:0044422	C	organelle part	10	126	6396	43317	0.99	1	// ap_87687 // ap_76368 // ap_81623 // ap_5673 // ap_5933 // ap_49335 // ap_15152 // ap_58880 // ap_6190 // ap_16348	// ap_19171 // ap_11347 // ap_38237 // ap_29195 // ap_50365 // ap_11348 // ap_22417 // ap_22410 // ap_22413 // ap_85446 // ap_88675 // ap_34463 // ap_30339 // ap_30338 // ap_29778 // ap_642 // ap_82535 // ap_36952 // ap_43685 // ap_12801 // ap_12800 // ap_12807 // ap_77483 // ap_73256 // ap_78283 // ap_15462 // ap_15463 // ap_15466 // ap_5643 // ap_5648 // ap_55259 // ap_59724 // ap_0 // ap_1988 …
GO:0043232	C	intracellular non-membrane-bounded organelle	7	126	3310	43317	0.84	1	// ap_87687 // ap_78949 // ap_76368 // ap_5933 // ap_81623 // ap_15152 // ap_58880	// ap_3809 // ap_19171 // ap_24279 // ap_15689 // ap_29351 // ap_38789 // ap_76771 // ap_38237 // ap_1767 // ap_20969 // ap_29195 // ap_91144 // ap_91147 // ap_83909 // ap_72297 // ap_29193 // ap_11348 // ap_94286 // ap_4273 // ap_75609 // ap_57655 // ap_57654 // ap_7343 // ap_81317 // ap_57650 // ap_22417 // ap_22410 // ap_22413 // ap_22412 // ap_19008 // ap_24715 // ap_73815 // ap_29354 // ap_6…
GO:0043229	C	intracellular organelle	29	126	15845	43317	0.99	1	// ap_31855 // ap_16931 // ap_12277 // ap_76368 // ap_49335 // ap_5673 // ap_6190 // ap_1400 // ap_16348 // ap_81623 // ap_8789 // ap_24242 // ap_87687 // ap_82226 // ap_78949 // ap_15152 // ap_91455 // ap_35442 // ap_25438 // ap_5933 // ap_5858 // ap_9664 // ap_4909 // ap_72669 // ap_18286 // ap_58880 // ap_66477 // ap_5633 // ap_34274	// ap_77907 // ap_19177 // ap_19171 // ap_19173 // ap_19179 // ap_11347 // ap_38237 // ap_29199 // ap_29195 // ap_50365 // ap_29193 // ap_11348 // ap_30255 // ap_76285 // ap_76284 // ap_30252 // ap_30258 // ap_81314 // ap_51184 // ap_22148 // ap_66549 // ap_51182 // ap_22417 // ap_27426 // ap_22413 // ap_22412 // ap_23791 // ap_88671 // ap_94262 // ap_21145 // ap_88675 // ap_94266 // ap_73077 // …
GO:0005622	C	intracellular	36	126	18813	43317	0.99	1	// ap_31855 // ap_16931 // ap_12277 // ap_76368 // ap_49335 // ap_5673 // ap_78852 // ap_6190 // ap_1400 // ap_16348 // ap_81623 // ap_18405 // ap_8789 // ap_24242 // ap_87687 // ap_82226 // ap_5933 // ap_15152 // ap_91455 // ap_35442 // ap_14760 // ap_25438 // ap_2830 // ap_78949 // ap_64196 // ap_5858 // ap_9664 // ap_4909 // ap_72669 // ap_18286 // ap_22265 // ap_6696 // ap_58880 // ap_66477 /…	// ap_19175 // ap_77907 // ap_19177 // ap_19171 // ap_19173 // ap_19179 // ap_11347 // ap_38237 // ap_89219 // ap_29199 // ap_18948 // ap_1764 // ap_29195 // ap_50365 // ap_29193 // ap_11348 // ap_30255 // ap_76285 // ap_76284 // ap_30252 // ap_30258 // ap_81314 // ap_51184 // ap_20260 // ap_22148 // ap_51181 // ap_66549 // ap_51500 // ap_22417 // ap_81316 // ap_51189 // ap_27426 // ap_22413 // a…
GO:0043227	C	membrane-bounded organelle	24	126	13894	43317	0.99	1	// ap_31855 // ap_16931 // ap_12277 // ap_76368 // ap_49335 // ap_5673 // ap_6190 // ap_1400 // ap_16348 // ap_8789 // ap_24242 // ap_87687 // ap_82226 // ap_15152 // ap_91455 // ap_35442 // ap_25438 // ap_5858 // ap_9664 // ap_4909 // ap_72669 // ap_18286 // ap_66477 // ap_5633	// ap_19177 // ap_19171 // ap_19173 // ap_19179 // ap_11347 // ap_38237 // ap_29199 // ap_50365 // ap_30255 // ap_76285 // ap_76284 // ap_30252 // ap_30258 // ap_81314 // ap_51184 // ap_22148 // ap_66549 // ap_51182 // ap_27421 // ap_27426 // ap_85446 // ap_23791 // ap_88671 // ap_94262 // ap_21145 // ap_94266 // ap_73077 // ap_82539 // ap_93116 // ap_30339 // ap_82530 // ap_647 // ap_82532 // ap…
GO:0044446	C	intracellular organelle part	10	126	6360	43317	0.98	1	// ap_87687 // ap_76368 // ap_81623 // ap_5673 // ap_5933 // ap_49335 // ap_15152 // ap_58880 // ap_6190 // ap_16348	// ap_19171 // ap_11347 // ap_38237 // ap_29195 // ap_50365 // ap_11348 // ap_22417 // ap_22410 // ap_22413 // ap_85446 // ap_88675 // ap_34463 // ap_30339 // ap_30338 // ap_29778 // ap_642 // ap_82535 // ap_36952 // ap_43685 // ap_12801 // ap_12800 // ap_12807 // ap_77483 // ap_73256 // ap_78283 // ap_15462 // ap_15463 // ap_15466 // ap_5643 // ap_5648 // ap_55259 // ap_59724 // ap_0 // ap_1988 …
GO:0044444	C	cytoplasmic part	18	126	11099	43317	1	1	// ap_1400 // ap_25438 // ap_64196 // ap_76368 // ap_87687 // ap_72669 // ap_4909 // ap_49335 // ap_22265 // ap_66477 // ap_5673 // ap_91455 // ap_58880 // ap_35442 // ap_14760 // ap_81623 // ap_6190 // ap_16348	// ap_19175 // ap_19171 // ap_19173 // ap_19179 // ap_11347 // ap_38237 // ap_29199 // ap_29195 // ap_50365 // ap_11348 // ap_30255 // ap_76284 // ap_30252 // ap_30258 // ap_36355 // ap_51184 // ap_51182 // ap_22417 // ap_27426 // ap_22413 // ap_85446 // ap_21148 // ap_88671 // ap_94262 // ap_21145 // ap_94266 // ap_82539 // ap_93116 // ap_30339 // ap_30338 // ap_82530 // ap_29778 // ap_82532 // …
GO:0005737	C	cytoplasm	25	126	13568	43317	0.99	1	// ap_76368 // ap_49335 // ap_72669 // ap_78852 // ap_6190 // ap_1400 // ap_16348 // ap_81623 // ap_18405 // ap_87687 // ap_78949 // ap_66477 // ap_91455 // ap_35442 // ap_14760 // ap_25438 // ap_2830 // ap_5933 // ap_64196 // ap_9664 // ap_4909 // ap_5673 // ap_22265 // ap_6696 // ap_58880	// ap_19175 // ap_19171 // ap_19173 // ap_19179 // ap_11347 // ap_38237 // ap_29199 // ap_29195 // ap_50365 // ap_29193 // ap_11348 // ap_30255 // ap_76285 // ap_76284 // ap_30252 // ap_30258 // ap_81314 // ap_51184 // ap_51181 // ap_51182 // ap_22417 // ap_47592 // ap_27426 // ap_22413 // ap_85446 // ap_23791 // ap_21148 // ap_88671 // ap_94262 // ap_21145 // ap_88675 // ap_94266 // ap_82539 // …
GO:0005634	C	nucleus	14	126	5600	43317	0.74	1	// ap_24242 // ap_31855 // ap_1400 // ap_16931 // ap_12277 // ap_5858 // ap_76368 // ap_4909 // ap_82226 // ap_18286 // ap_15152 // ap_8789 // ap_5633 // ap_9664	// ap_19177 // ap_19171 // ap_38237 // ap_76285 // ap_30251 // ap_22148 // ap_15867 // ap_27426 // ap_73077 // ap_30339 // ap_20810 // ap_36952 // ap_77486 // ap_12802 // ap_78939 // ap_73255 // ap_78283 // ap_52063 // ap_15468 // ap_15469 // ap_52065 // ap_15463 // ap_466 // ap_69108 // ap_15465 // ap_5647 // ap_55259 // ap_55258 // ap_4 // ap_2 // ap_0 // ap_1988 // ap_32177 // ap_47180 // ap_7…
GO:0005739	C	mitochondrion	6	126	3207	43317	0.9	1	// ap_25438 // ap_76368 // ap_5673 // ap_66477 // ap_91455 // ap_35442	// ap_89879 // ap_88876 // ap_885 // ap_72454 // ap_89655 // ap_77170 // ap_19179 // ap_24271 // ap_29602 // ap_82624 // ap_89091 // ap_91143 // ap_28773 // ap_85939 // ap_30255 // ap_94281 // ap_76284 // ap_30252 // ap_91387 // ap_81314 // ap_51184 // ap_94045 // ap_51182 // ap_15912 // ap_80730 // ap_6526 // ap_19773 // ap_21768 // ap_48197 // ap_23618 // ap_66754 // ap_92990 // ap_88671 // ap_…
GO:0032991	C	macromolecular complex	6	126	5704	43317	1	1	// ap_76368 // ap_4909 // ap_5673 // ap_81623 // ap_58880 // ap_16348	// ap_19171 // ap_38237 // ap_1767 // ap_4675 // ap_1764 // ap_29195 // ap_11348 // ap_22417 // ap_22410 // ap_22413 // ap_85446 // ap_88675 // ap_30339 // ap_30338 // ap_82530 // ap_29778 // ap_642 // ap_82535 // ap_20818 // ap_20368 // ap_36952 // ap_43685 // ap_33485 // ap_73256 // ap_78283 // ap_52063 // ap_69102 // ap_15462 // ap_15463 // ap_15466 // ap_72290 // ap_5643 // ap_44436 // ap_552…
GO:0044464	C	cell part	45	126	20184	43317	0.95	1	// ap_31855 // ap_16931 // ap_12277 // ap_76368 // ap_22874 // ap_49335 // ap_5673 // ap_78852 // ap_6190 // ap_1400 // ap_16348 // ap_81623 // ap_18405 // ap_8789 // ap_2687 // ap_78949 // ap_24242 // ap_2740 // ap_6855 // ap_8387 // ap_82226 // ap_5933 // ap_10484 // ap_15152 // ap_91455 // ap_87687 // ap_35442 // ap_14760 // ap_5633 // ap_15570 // ap_25438 // ap_2830 // ap_80401 // ap_64196 //…	// ap_19175 // ap_77907 // ap_19177 // ap_19171 // ap_29754 // ap_19173 // ap_19179 // ap_11347 // ap_38237 // ap_89219 // ap_29199 // ap_11342 // ap_1764 // ap_29195 // ap_50365 // ap_29193 // ap_11348 // ap_30255 // ap_76285 // ap_76284 // ap_30252 // ap_30258 // ap_32751 // ap_81314 // ap_51184 // ap_20260 // ap_22148 // ap_51181 // ap_81317 // ap_51500 // ap_22415 // ap_22417 // ap_81316 // a…
GO:0005623	C	cell	45	126	20184	43317	0.95	1	// ap_31855 // ap_16931 // ap_12277 // ap_76368 // ap_22874 // ap_49335 // ap_5673 // ap_78852 // ap_6190 // ap_1400 // ap_16348 // ap_81623 // ap_18405 // ap_8789 // ap_2687 // ap_78949 // ap_24242 // ap_2740 // ap_6855 // ap_8387 // ap_82226 // ap_5933 // ap_10484 // ap_15152 // ap_91455 // ap_87687 // ap_35442 // ap_14760 // ap_5633 // ap_15570 // ap_25438 // ap_2830 // ap_80401 // ap_64196 //…	// ap_19175 // ap_77907 // ap_19177 // ap_19171 // ap_29754 // ap_19173 // ap_19179 // ap_11347 // ap_38237 // ap_89219 // ap_29199 // ap_11342 // ap_1764 // ap_29195 // ap_50365 // ap_29193 // ap_11348 // ap_30255 // ap_76285 // ap_76284 // ap_30252 // ap_30258 // ap_32751 // ap_81314 // ap_51184 // ap_20260 // ap_22148 // ap_51181 // ap_81317 // ap_51500 // ap_22415 // ap_22417 // ap_81316 // a…
GO:0043228	C	non-membrane-bounded organelle	7	126	3310	43317	0.84	1	// ap_87687 // ap_78949 // ap_76368 // ap_5933 // ap_81623 // ap_15152 // ap_58880	// ap_3809 // ap_19171 // ap_24279 // ap_15689 // ap_29351 // ap_38789 // ap_76771 // ap_38237 // ap_1767 // ap_20969 // ap_29195 // ap_91144 // ap_91147 // ap_83909 // ap_72297 // ap_29193 // ap_11348 // ap_94286 // ap_4273 // ap_75609 // ap_57655 // ap_57654 // ap_7343 // ap_81317 // ap_57650 // ap_22417 // ap_22410 // ap_22413 // ap_22412 // ap_19008 // ap_24715 // ap_73815 // ap_29354 // ap_6…
GO:0071944	C	cell periphery	11	126	2123	43317	0.057	1	// ap_15570 // ap_80401 // ap_6855 // ap_76368 // ap_22874 // ap_8387 // ap_4909 // ap_10484 // ap_2740 // ap_6809 // ap_2687	// ap_88706 // ap_88309 // ap_22708 // ap_11342 // ap_82622 // ap_20967 // ap_82628 // ap_34223 // ap_85938 // ap_26393 // ap_9772 // ap_70717 // ap_22415 // ap_34640 // ap_6520 // ap_15917 // ap_66020 // ap_87113 // ap_12249 // ap_58109 // ap_66028 // ap_21145 // ap_73074 // ap_20499 // ap_19007 // ap_2418 // ap_9418 // ap_30339 // ap_84646 // ap_77550 // ap_20364 // ap_36959 // ap_20818 // ap_1…
GO:0009536	C	plastid	5	126	2656	43317	0.88	1	// ap_72669 // ap_87687 // ap_6190 // ap_91455 // ap_25438	// ap_28774 // ap_17799 // ap_19171 // ap_738 // ap_29354 // ap_24273 // ap_286 // ap_89796 // ap_72290 // ap_43426 // ap_7904 // ap_9778 // ap_26393 // ap_12737 // ap_9773 // ap_91387 // ap_17552 // ap_14539 // ap_79069 // ap_8823 // ap_6529 // ap_6296 // ap_6526 // ap_85446 // ap_77393 // ap_95643 // ap_66026 // ap_4747 // ap_12244 // ap_15265 // ap_12488 // ap_30339 // ap_82530 // ap_82532 // …
GO:0043226	C	organelle	29	126	15885	43317	0.99	1	// ap_31855 // ap_16931 // ap_12277 // ap_76368 // ap_49335 // ap_5673 // ap_6190 // ap_1400 // ap_16348 // ap_81623 // ap_8789 // ap_24242 // ap_87687 // ap_82226 // ap_78949 // ap_15152 // ap_91455 // ap_35442 // ap_25438 // ap_5933 // ap_5858 // ap_9664 // ap_4909 // ap_72669 // ap_18286 // ap_58880 // ap_66477 // ap_5633 // ap_34274	// ap_77907 // ap_19177 // ap_19171 // ap_19173 // ap_19179 // ap_11347 // ap_38237 // ap_29199 // ap_29195 // ap_50365 // ap_29193 // ap_11348 // ap_30255 // ap_76285 // ap_76284 // ap_30252 // ap_30258 // ap_81314 // ap_51184 // ap_22148 // ap_66549 // ap_51182 // ap_22417 // ap_27426 // ap_22413 // ap_22412 // ap_23791 // ap_88671 // ap_94262 // ap_21145 // ap_88675 // ap_94266 // ap_73077 // …
